# Supplementary material for: Body composition in anorexia nervosa: Meta‐analysis and meta‐regression of cross‐sectional and longitudinal studies
Source: Int J Eat Disord. 2019 Sep 12;52(11):1205–23. doi: 10.1002/eat.23158 (PMC6899925; doi:10.1002/eat.23158)
Supplement: Supplementary file 2 — Appendix S2. Supporting Information. [file EAT-52-1205-s002.xlsx]

## Sheet: 1. Meta-analyses results
Table 2. Overview table over all 94 fitted inverse-variance weighted random-effects meta-analyses comparing female or male anorexia nervosa (AN) patients and healthy controls (CO) pre-treatment, post-treatment, and after weight recovery. Additional meta-analyses estimating the change in female AN patients before and after treatment. To correct for multiple comparisons, we calculated FDR-adjusted …
Female		Number of participants				Meta-analysis					Heterogeneity				Small study effects					Reference Values
Pre-Treatment Outcome	k	AN	CO	Min	Max	MD	Unit	95% CI	P value	Q value	τ2	I2	95% CI	P value	Thompson & Sharp	Copas model	95% CI	P value	N unpublished
Weight	36	1444	1536	-26.6	-4	-15.64	kg	-16.98, -14.3	1.27e-115	5.588e-114	13.4078	0.846	79.6%, 88.4%	4.12e-30	0.757	NA	NA	NA	NA
Height	26	1499	1255	-0.05	0.03	-0.01	m	-0.02, 0.00	0.0101	0.0170923	0.0001	0.667	49.7%, 77.9%	6.86e-07	0.116	NA	NA	NA	NA
Body Mass Index	56	2742	2302	-9.9	-2.1	-5.81	kg/m2	-6.25, -5.38	3.22e-154	2.8336e-152	2.4329	0.934	92.2%, 94.5%	2.27e-140	0.096	NA	NA	NA	NA	18.5-24.9 kg/m2
Fat Mass	40	2193	1720	-20.5	-1.54	-8.8	kg	-9.81, -7.79	4.58e-65	1.0076e-63	9.6412	0.96	95.3%, 96.7%	2.97e-181	0.59	NA	NA	NA	NA
Body Fat Percentage	44	2179	1803	-24.6	-5.5	-13.84	%	-15.1, -12.58	1.87e-102	5.48533e-101	15.8386	0.928	91.2%, 94.1%	1.4e-98	0.308	NA	NA	NA	NA	14-25%
Visceral Adipose Tissue	2	44	115	-1.02	-0.21	-0.62	kg	-1.41, 0.18	0.128	0.17875	0.3246	0.99	97.9%, 99.5%	1.67e-22	NA	NA	NA	NA	NA
Subcutaneous Adipose Tissue	2	44	115	-10.71	-7.7	-9.26	kg	-12.21, -6.31	7.46e-10	3.2824e-09	4.2362	0.935	78.9%, 98%	8.63e-05	NA	NA	NA	NA	NA
Trunk Fat Mass	4	72	88	-4.5	-2.4	-3.51	kg	-4.58, -2.43	1.65e-10	8.06667e-10	0.8805	0.738	26.7%, 90.7%	0.00946	0.832	NA	NA	NA	NA
Trunk Body Fat Percentage	7	199	245	-5.65	6.4	1.77	%	-1.46, 5.01	0.282	0.357101	16.7169	0.911	84.2%, 95%	1.36e-12	0.96	NA	NA	NA	NA
Extremity Body Fat Percentage	5	129	124	-9	0.53	-5.4	%	-8.38, -2.43	0.000374	0.000802732	8.4744	0.715	27.8%, 88.7%	0.00725	0.367	NA	NA	NA	NA
Fat-Free Mass	37	2319	1879	-12.16	0.2	-4.98	kg	-5.85, -4.12	1.36e-29	1.99467e-28	5.9211	0.905	87.9%, 92.5%	1.22e-58	0.508	NA	NA	NA	NA
Fat-Free Mass Percentage	9	562	528	-0.1	20.47	12.29	%	8.12, 16.47	8.03e-09	3.212e-08	39.599	0.996	99.6%, 99.7%	0	0.208	NA	NA	NA	NA
Trunk Fat-Free Mass Percentage	3	124	133	-2.41	0.2	-0.19	%	-0.66, 0.27	0.419	0.520563	0	0.558	0%, 87.4%	0.104	NA	NA	NA	NA	NA
Extremity Fat-Free Mass Percentage	3	124	133	-1.84	-1	-1.53	%	-2.03, -1.03	2.11e-09	8.8419e-09	0	0	0%, 81.7%	0.567	NA	NA	NA	NA	NA
Bone Mineral Content (Whole Body)	6	585	358	-0.7	-0.11	-0.16	kg	-0.19, -0.12	3.1e-21	2.728e-20	0	0.582	0.0%, 83.1%	0.0354	0.0784	NA	NA	NA	NA
Bone Mineral Density (Whole Body)	15	1000	593	-0.41	0.04	-0.07	g/cm2	-0.11, -0.04	0.000164	0.0003608	0.0049	0.803	68.3%, 87.7%	1.3e-09	0.00187	-0.03	-0.06, -0.01	0.02	11
Bone Mineral Density (Lumbar Spine)	12	871	682	-0.27	0.01	-0.14	g/cm2	-0.18, -0.10	4.22e-13	2.321e-12	0.0035	0.832	72.0%, 89.9%	9.28e-10	0.868	NA	NA	NA	NA
Bone Mineral Density (Femoral Neck)	11	1109	723	-0.28	0.03	-0.14	g/cm2	-0.18, -0.09	4.16e-10	1.92674e-09	0.0043	0.859	76.5%, 91.5%	2.98e-11	0.808	NA	NA	NA	NA
Bone Mineral Density (Hip)	7	945	406	-0.15	0.03	-0.13	g/cm2	-0.15, -0.11	3.52e-46	6.1952e-45	0.0002	0.52	0.0%, 79.6%	0.0517	0.215	NA	NA	NA	NA
Total Body Water	6	342	254	-6.82	-2.6	-4.77	L	-6.13, -3.41	5.92e-12	3.06447e-11	1.9517	0.783	52.1%, 90.1%	0.000336	0.716	NA	NA	NA	NA	3.3-3.6 L
Resting Energy Expenditure	3	99	128	-536	-296.37	-393.95	kcal/day	-531.04, -256.86	1.78e-08	6.52667e-08	12736.6	0.859	59.0%, 95.2%	0.00083	NA	NA	NA	NA	NA
Fasting Glucose	7	111	107	-26.49	-7.21	-11.44	mg/dL	-15.95, -6.93	6.71e-07	2.21304e-06	28.7644	0.739	44.2%, 87.8%	0.000804	0.0291	-7.01	-9.61; -4.40	<0.0001	9	<140 mg/dL
Fasting Insulin	9	222	221	-42.01	7.83	-19.23	pmol/L	-31.68, -6.77	0.00249	0.00374468	282.077	0.912	85.5%, 94.6%	3.43e-16	0.398	NA	NA	NA	NA	<173.6 pmol/L
Ghrelin	4	123	83	15	217.5	149.2	pmol/L	54.59, 243.81	0.002	0.00374468	7872.55	0.883	72.4%, 95%	1.19e-05	0.606	NA	NA	NA	NA	114.4-154pmol/L
Adiponectin	4	104	88	-7.3	7.28	1.37	µg/mL	-4.36, 7.11	0.639	0.731429	30.5502	0.866	67.4%, 94.4%	5.62e-05	0.522	NA	NA	NA	NA	4-37 µg/mL
Leptin	19	771	544	-14.1	-0.46	-7.9	ng/mL	-9.72, -6.08	1.55e-17	1.22467e-16	14.2505	0.941	92.0%, 95.6%	6.47e-54	0.0449	-7.2	-8.44, -5.96	<0.0001	5	3.3 -18.3 ng/mL
Testosterone	4	99	98	-18.23	18.3	-1.35	ng/dL	-16.03, 13.33	0.857	0.900952	144.916	0.694	11.9%, 89.4%	0.0202	0.907	NA	NA	NA	NA	23-75 ng/dL
Thyroid-Stimulating Hormone	5	188	196	-0.8	0.3	-0.06	µIU/mL	-0.40, 0.27	0.716	0.792	0.0782	0.555	0.0%, 83.6%	0.0612	0.303	NA	NA	NA	NA	0.4-4.8 µIU/L
Free Triiodothyronine (fT3)	8	251	215	-2.14	-0.73	-1.32	pmol/L	-1.64, -1.00	1.09e-15	6.85143e-15	0.1685	0.857	73.7%, 92.2%	2.41e-08	0.144	NA	NA	NA	NA	3.5-9.5 pmol/L
Free Thyroxine	4	173	177	-3.4	-2.19	-2.6	pmol/L	-3.26, -1.93	2.09e-14	1.22613e-13	0.1879	0.368	0.0%, 78.2%	0.191	0.875	NA	NA	NA	NA	13-27 pmol/L
Insulin-Like Growth Factor 1	9	233	186	-140.3	-41	-95.86	ng/mL	-117.93, -73.8	1.67e-17	1.22467e-16	747.857	0.722	45.3%, 85.8%	0.00035	0.909	NA	NA	NA	NA	130-450 ng/mL
Cortisol	7	209	167	50	232	131.92	nmol/L	86.26, 177.58	1.49e-08	5.70087e-08	2649.65	0.726	40.9%, 87.3%	0.00126	0.848	NA	NA	NA	NA	170-635 nmol/L (8:00am)
Estradiol	11	278	231	-72.41	-1.86	-40.83	pg/mL	-55.43, -26.23	4.22e-08	1.48544e-07	526.459	0.991	98.9%, 99.3%	9.6e-237	0.869	NA	NA	NA	NA	20-50 pg/mL
Male		Number of participants				Meta-analysis					Heterogeneity				Small study effects					Reference Values
Pre-Treatment Outcome	k	AN	CO	Min	Max	MD	Unit	95% CI	P value	Q value	τ2	I2	95% CI	P value	Thompson & Sharp	Copas model	95% CI	P value	N unpublished
Weight	2	32	34	-18.5	-11.33	-15.48	kg	-22.42, -8.54	1.22e-05	1.8e-05	17.9367	0.698	0.0%, 93.2%	0.0689	NA	NA	NA	NA	NA
Height	3	42	44	-0.03	0	-0.02	m	-0.04, 0.01	0.132	0.13	0	0	0.0%, 82.7%	0.549	NA	NA	NA	NA	NA
Body Mass Index	4	68	92	-9	-3.7	-5.48	kg/m2	-7.87, -3.09	6.92e-06	1.8e-05	5.5803	0.942	88.2%, 97.1%	3.65e-11	0.889	NA	NA	NA	NA	18.5-24.9 kg/m2
Fat Mass	3	42	44	-8.7	-3.03	-5.87	kg	-8.98, -2.75	0.000222	0.00027	6.7693	0.872	63.5%, 95.5%	0.000417	NA	NA	NA	NA	NA
Body Fat Percentage	4	68	92	-9.7	-2.4	-7.49	%	-10.79, -4.19	8.76e-06	1.8e-05	9.8425	0.857	64.8%, 94.2%	0.000107	0.696	NA	NA	NA	NA	12-14%
Fat-Free Mass	3	42	44	-10.2	-5.25	-9.37	kg	-12.47, -6.27	3.3e-09	2e-08	0	0	0.0%, 66.3%	0.734	NA	NA	NA	NA	NA
Female		Number of participants				Meta-analysis					Heterogeneity				Small study effects					Reference Values
Post-Treatment	k	AN	CO	Min	Max	MD		95% CI	P value	Q value	τ2	I2	95% CI	P value	Thompson & Sharp	Copas model	95% CI	P value	N unpublished
Weight	12	398	492	-16.6	0.6	-4.92	kg	-8.03, -1.81	0.00192	0.00375467	27.8189	0.926	89%, 95.1%	1.82e-26	0.153	NA	NA	NA	NA
Height	2	146	141	-0.01	0.01	0	m	-0.02, 0.02	0.789	0.83759				0.218	NA	NA	NA	NA	NA
Body Mass Index	18	722	809	-5.5	0.2	-2.35	kg/m2	-3.28, -1.42	6.79e-07	2.21304e-06	3.8147	0.976	97%, 98.1%	3.96e-138	0.0379	-2.1	-2.53, -1.67	<0.0001	5	18.5-24.9 kg/m2
Fat Mass	15	589	617	-6.89	1.7	-2.37	kg	-3.75, -0.98	0.000829	0.001658	6.6461	0.946	92.5%, 96.1%	5.45e-47	0.731	NA	NA	NA	NA
Body Fat Percentage	14	530	617	-14.29	2.4	-3.15	%	-5.61, -0.7	0.0119	0.0172549	19.7683	0.89	83.3%, 92.7%	5.37e-19	0.0458	-2.5	-4.27, -0.73	0.0055	3	14-25%
Trunk Body Fat Percentage	6	179	224	-8.24	12.3	5.84	%	-0.14, 11.83	0.0555	0.088	53.7166	0.944	90.4%, 96.8%	7.59e-18	0.0252	11.99	9.54, 14.44	<0.0001	52
Extremity Body Fat Percentage	5	129	124	-10	0.1	-6.37	%	-9.52, -3.23	7.24e-05	0.000182034	10.4804	0.781	47.5%, 90.9%	0.00109	0.0841	NA	NA	NA	NA
Fat-Free Mass	12	634	697	-4.8	0.2	-1.82	kg	-2.57, -1.08	1.72e-06	5.40571e-06	0.9805	0.602	25.0%, 78.9%	0.0037	0.608	NA	NA	NA	NA
Fat-Free Mass Percentage	6	239	299	-1	14.29	2.83	%	-1.89, 7.55	0.239	0.315224	33.349	0.935	88.5%, 96.3%	3.89e-15	0.0804	NA	NA	NA	NA
Trunk Fat-Free Mass Percentage	3	124	133	-1.09	0.9	-0.4	%	-1.57, 0.77	0.5	0.60274	0.8507	0.779	28.8%, 93.2%	0.0107	NA	NA	NA	NA	NA
Extremity Fat-Free Mass Percentage	3	124	133	-1.9	1.2	-0.3	%	-1.97, 1.37	0.725	0.793086	1.9276	0.85	55.7%, 94.9%	0.00126	NA	NA	NA	NA	NA
Bone Mineral Content (Whole Body)	2	174	194	-0.09	-0.09	-0.09	kg	-0.13, -0.05	5.75e-06	1.63226e-05				1	NA	NA	NA	NA	NA
Bone Mineral Density (Whole Body)	2	74	67	-0.04	-0.01	-0.02	g/cm2	-0.04, 0.01	0.202	0.266667				0.339	NA	NA	NA	NA	NA
Total Body Water	3	204	159	-6.66	-0.8	-3.71	L	-7.07, -0.36	0.0301	0.0463158	8.2458	0.951	88.9%, 97.8%	1.59e-09	NA	NA	NA	NA	NA	3.3-3.6 L
Fasting Glucose	3	45	41	-8.83	5.41	-1.78	mg/dL	-8.98, 5.42	0.628	0.731429	28.7479	0.669	0.0%, 90.5%	0.0485	NA	NA	NA	NA	NA	<140 mg/dL
Fasting Insulin	3	46	74	-4.9	9.72	8.31	pmol/L	-2.26, 18.87	0.123	0.170323	0	0	0.0%, 64.8%	0.744	NA	NA	NA	NA	NA	<173.6 pmol/L
Ghrelin	2	33	61	-89	105	7.34	pmol/L	-182.77, 197.45	0.94	0.96	17674.5	0.939	80.6%, 98.1%	4.98e-05	NA	NA	NA	NA	NA	114.4-154pmol/L
Leptin	5	72	113	-9.18	-0.4	-3.91	ng/mL	-7.37, -0.45	0.0269	0.0463158	12.0725	0.813	56.6%, 92%	0.000259	0.17	NA	NA	NA	NA	3.3 -18.3 ng/mL
Free Triiodothyronine (fT3)	2	33	63	-1	-0.9	-0.91	pmol/L	-1.36, -0.47	5.26e-05	0.000140267				0.883	NA	NA	NA	NA	NA	3.5-9.5 pmol/L
Female		Number of participants				Meta-analysis					Heterogeneity				Small study effects					Reference Values
Pre-Post-Treatment	k	AN	CO	Min	Max	MD		95% CI	P value	Q value	τ2	I2	95% CI	P value	Thompson & Sharp	Copas model	95% CI	P value	N unpublished
Weight	12	398	436	4.3	16	9.93	kg	8.17, 11.68	1.44e-28	2.112e-27	7.5379	0.8	65%, 88%	1.35e-07	0.321	NA	NA	NA	NA
Height	2	146	146	0	0.01	0	m	-0.01, 0.02	0.672	0.746329				0.531	NA	NA	NA	NA	NA
Body Mass Index	18	722	807	1.16	6.4	3.39	kg/m2	2.71, 4.08	4.19e-22	4.09689e-21	1.9916	0.95	94%, 97%	8.54e-68	0.371	NA	NA	NA	NA	18.5-24.9 kg/m2
Fat Mass	15	589	636	-0.86	8.9	6.39	kg	5.13, 7.65	2.79e-23	3.069e-22	5.4227	0.95	93%, 96%	7.66e-49	0.675	NA	NA	NA	NA
Body Fat Percentage	14	530	530	3.85	15.7	10.41	%	7.96, 12.87	9.23e-17	6.248e-16	19.2106	0.93	90%, 95%	2.07e-32	0.403	NA	NA	NA	NA	14-25%
Trunk Body Fat Percentage	6	179	179	-2.59	6.2	4.16	%	2.07, 6.25	9.67e-05	0.000229989	4.075	0.59	0%, 83%	0.0325	0.0797	NA	NA	NA	NA
Extremity Body Fat Percentage	5	129	129	-1.1	-0.43	-0.95	%	-2.61, 0.71	0.26	0.336471	0	0	0%, 0%	0.999	0.832	NA	NA	NA	NA
Fat-Free Mass	12	634	719	0	6.9	2.98	kg	1.74, 4.22	2.35e-06	6.89333e-06	3.8743	0.93	89%, 95%	4.57e-27	0.655	NA	NA	NA	NA
Fat-Free Mass Percentage	6	239	239	-13.92	0.1	-9	%	-13.63, -4.37	0.000138	0.000311385	31.6793	0.99	99%, 99%	9.94e-112	0.485	NA	NA	NA	NA
Trunk Fat-Free Mass Percentage	3	124	124	-0.73	1.32	0.17	%	-1.06, 1.40	0.788	0.83759	0.7847	0.723	6.5%, 91.8%	0.027	NA	NA	NA	NA	NA
Extremity Fat-Free Mass Percentage	3	124	124	-0.9	3.04	1.01	%	-1.08, 3.10	0.344	0.427429	2.8266	0.846	54.2%, 94.8%	0.00151	NA	NA	NA	NA	NA
Bone Mineral Content (Whole Body)	2	174	174	0.05	0.07	0.05	kg	0.02, 0.09	0.00586	0.0107433				0.736	NA	NA	NA	NA	NA
Bone Mineral Density (Whole Body)	2	74	74	-0.01	0.01	0.01	g/cm2	-0.02, 0.03	0.638	0.731429				0.527	NA	NA	NA	NA	NA
Total Body Water	3	204	251	0.16	1.8	0.58	L	-0.24, 1.40	0.167	0.230154	0.1769	0.308	0.0%, 92.8%	0.236	NA	NA	NA	NA	NA	3.3-3.6 L
Fasting Glucose	3	45	45	5.23	16.22	9.51	mg/dL	2.68, 16.35	0.00638	0.011458	23.246	0.663	0.0%, 90.3%	0.0513	NA	NA	NA	NA	NA	<140 mg/dL
Fasting Insulin	3	46	84	9.03	38.19	15.92	pmol/L	1.89, 29.95	0.0262	0.0463158	42.7884	0.242	0.0%, 92.1%	0.267	NA	NA	NA	NA	NA	<173.6 pmol/L
Ghrelin	2	33	71	-112.5	-104	-107.76	pmol/L	-161.47, -54.05	8.41e-05	0.000205578				0.878	NA	NA	NA	NA	NA	114.4-154pmol/L
Leptin	5	72	110	1.1	5.5	2.83	ng/mL	1.22, 4.44	0.000579	0.00121314	2.4052	0.71	26%, 89%	0.00806	0.419	NA	NA	NA	NA	3.3 -18.3 ng/mL
Free Triiodothyronine (fT3)	2	33	71	0.8	0.8	0.8	pmol/L	0.39, 1.21	0.000133	0.000308				1	NA	NA	NA	NA	NA	3.5-9.5 pmol/L
Female		Number of participants				Meta-analysis					Heterogeneity				Small study effects					Reference Values
Weight-Recovered	k	AN	CO	Min	Max	MD		95% CI	P value	Q value	τ2	I2	95% CI	P value	Thompson & Sharp	Copas model	95% CI	P value	N unpublished
Weight	11	305	530	-8.7	1.65	-1.83	kg	-3.68, 0.02	0.0524	0.0758621	5.8031	0.664	36.4%, 82.2%	0.000943	0.945	NA	NA	NA	NA
Height	6	174	341	-0.03	-0.01	-0.01	m	-0.03, 0.00	0.0219	0.0325926	0	0	0.0%, 0.0%	0.941	0.514	NA	NA	NA	NA
Body Mass Index	12	398	660	-2.8	0.5	-0.68	kg/m2	-1.38, 0.02	0.0561	0.088	1.1655	0.933	90.2%, 95.5%	1.16e-29	0.843	NA	NA	NA	NA	18.5-24.9 kg/m2
Fat Mass	12	323	563	-6.3	1.7	-0.76	kg	-1.75, 0.22	0.129	0.17875	1.8166	0.63	31%, 80.1%	0.00176	0.469	NA	NA	NA	NA
Body Fat Percentage	10	392	463	-2.32	2.4	-0.03	%	-1.09, 1.02	0.95	0.96	1.0565	0.39	0.0%, 70.9%	0.0982	0.444	NA	NA	NA	NA	14-25%
Visceral Adipose Tissue	2	37	18	0.1	0.24	0.19	kg	0.03, 0.35	0.0178	0.0325926				0.416	NA	NA	NA	NA	NA
Subcutaneous Adipose Tissue	2	37	18	-0.52	-0.42	-0.5	kg	-1.81, 0.82	0.459	0.562222				0.95	NA	NA	NA	NA	NA
Trunk Body Fat Percentage	5	147	207	-3.3	12.3	5.86	%	-0.83, 12.54	0.0858	0.129836	55.1717	0.963	93.7%, 97.8%	1.75e-22	0.281	NA	NA	NA	NA
Extremity Body Fat Percentage	3	81	89	-10	20.09	0.53	%	-18.65, 19.71	0.957	0.96	285.644	0.994	99.1%, 99.6%	7.45e-72	NA	NA	NA	NA	NA
Fat-Free Mass	9	381	645	-2.1	-0.3	-1.27	kg	-1.79, -0.75	1.81e-06	5.49241e-06	0.0335	0	0.0%, 39.7%	0.792	0.537	NA	NA	NA	NA
Fat-Free Mass Percentage	4	206	256	-1	0	0	%	-0.06, 0.06	0.951	0.96	0	0	0.0%, 70.9%	0.664	0.353	NA	NA	NA	NA
Trunk Fat-Free Mass Percentage	2	105	113	-1.11	-0.88	-0.91	%	-1.33, -0.49	2.29e-05	6.2975e-05				0.719	NA	NA	NA	NA	NA
Extremity Fat-Free Mass Percentage	2	105	113	-0.27	1.59	0.56	%	-1.25, 2.37	0.544	0.642162	1.4911	0.862	45.0%, 96.5%	0.0071	NA	NA	NA	NA	NA
Bone Mineral Content (Whole Body)	2	134	161	-0.23	-0.09	-0.1	kg	-0.18, -0.03	0.00798	0.01408	0.0012	0.129	NA%, NA%	0.284	NA	NA	NA	NA	NA
Bone Mineral Density (Lumbar Spine)	2	31	210	-0.09	-0.04	-0.08	g/cm2	-0.12, -0.04	6.28e-05	0.000162541				0.393	NA	NA	NA	NA	NA
Bone Mineral Density (Femoral Neck)	2	31	210	-0.11	-0.05	-0.1	g/cm2	-0.15, -0.04	0.000531	0.00113971				0.396	NA	NA	NA	NA	NA
Leptin	2	13	30	-1.3	-0.4	-0.43	ng/mL	-2.41, 1.55	0.671	0.746329				0.872	NA	NA	NA	NA	NA	3.3 -18.3 ng/mL
k = number of studies, AN = anorexia nervosa, CO = controls, Min = minimum, Max = maximum, MD = mean difference, 95% CI = 95% confidence interval, P = p value, Q = Q value, T&S = Thompson & Sharp, Copas = Copas model, N unpub = number of potentially unpublished studies

## Sheet: S1. Study overview
Supplementary Table S1. Overview of included study samples. Studies which stratified their sample by anorexia nervosa (AN) subtype are listed three times. The combined sample was used in non-stratified meta-analyses to reduce overfitting of the model because the control groups (CO) were only measured once and were not separated for subtype analyses.
			Number of participants																Exclusion criteria					Treatment									Age [years]				Duration of illness [months]		Age at menarche [years]				Duration of amenorrhea [years]		Age at diagnosis [years]
Main author	Year	EntrezUID	AN	ANpost	ANrec	CO	Original Design	Statistical Analysis	Female [%]	AN Subtype	Diagnostic manual	Country	Setting	Covariates	Fasting	Fasting duration [hours|	Blood sample	Sampling during menstrual cycle	Cases	Controls	General	Post-treatment criteria	Weight recovered	Psychological	Additional	Average calories per day	Follow-up period [weeks]	Method	Body composition outcome	Percentage of amenorrhea in AN	Percentage of medicated AN patients	Percentage of contraceptives in the whole sample	AN Mean	AN SD	CO Mean	CO SD	AN Mean	AN SD	AN Mean	AN SD	CO Mean	CO SD	Mean	SD	Mean	SD	Email
Schorr (male)	2019	30817009	26	NA	NA	48	cross-sectional	cross-sectional	0	NA	DSM-5	USA	mixed	None	NA	NA	Serum	NA	No DXA data	Abnormal serum calcium or PTH levels, serum testosterone level <270 ng/dL	Any current diagnoses (including eating disorder) or medication known to affect bone metabolism	NA		NA	NA	NA	NA	DXA	Secondary	NA	NA	NA	30.7	14.2	28.9	10.9	117.6	128.4	NA	NA	NA	NA	NA	NA	NA	NA	mschorr1@partners.org
Tonhajzerova	2019	31163115	20	NA	NA	20	cross-sectional	cross-sectional	100	restricting	DSM-5	Slovakia	inpatient	Anthropometric predictor	NA	NA	NA	NA	NA	Mental disorders (excluding AN in the corresponding group)	Smoking, history of recent acute illness or chronic cardiovascular, respiratory, endocrine, neurological, metabolic, and infectious diseases or mental disorders (excluding AN in the corresponding group) and medication or dietary supplementation which could affect the cardiovascular or autonomic nervous systems	NA		NA	NA	NA	NA	BIA	Secondary	NA	0	NA	14.6	2.1	16.1	1	8.6	2.8	NA	NA	NA	NA	NA	NA	NA	NA	mestanik@jfmed.uniba.sk
Marra (male)	2019	30818800	17	NA	NA	18	cross-sectional	cross-sectional	0	NA	DSM-5	Italy	NA	None	Overnight fast	2019-12-14	NA	NA	Previous nutritional treatment	Performing sport activity regularly (except leisure activities)	NA	NA		NA	NA	NA	NA	BIA	Primary	NA	NA	NA	22.3	5.3	22.3	3.7	NA	NA	NA	NA	NA	NA	NA	NA	NA	NA	rosa.sammarco@unina.it
Wu	2018	30281844	25	NA	NA	31	cross-sectional	cross-sectional	100	NA	DSM-5	China	NA	Age, body mass index, fat mass, lean mass	Overnight fast	NA	Serum	NA	NA	NA	NA	NA		NA	NA	NA	NA	DXA	Secondary	100	0	NA	14.6	1.3	14	1.1	NA	NA	NA	NA	NA	NA	NA	NA	NA	NA	christy_luq@csu.edu.cn
Maïmoun (c)	2018	29633301	286	NA	NA	130	cross-sectional	cross-sectional	100	mixed	DSM-5	France	NA	Age, weight, hormonal contraceptive use	Overnight fast	NA	Plasma, Serum	NA	NA	Eating disorder, psychiatric disorder	Impaired glucose regulation, diabetes mellitus	NA		NA	NA	NA	NA	DXA	Secondary	87.3	0	27.8	22.6	6.8	21.8	6.5	61.2	72	12.8	1.5	12.6	1.4	26.3	47.2	NA	NA	l-maimoun@chu-montpellier.fr
Maïmoun (BP)	2018	29633301	82	NA	NA	130	cross-sectional	cross-sectional	100	binge-eating/purging	DSM-5	France	NA	Age, weight, hormonal contraceptive use	Overnight fast	NA	Plasma, Serum	NA	NA	Eating disorder, psychiatric disorder	Impaired glucose regulation, diabetes mellitus	NA		NA	NA	NA	NA	DXA	Secondary	87	0	34.2	24	6.8	21.8	6.5	81.6	79.2	13	1.6	12.6	1.4	28	54.5	NA	NA	l-maimoun@chu-montpellier.fr
Maïmoun (R)	2018	29633301	204	NA	NA	130	cross-sectional	cross-sectional	100	restricting	DSM-5	France	NA	Age, weight, hormonal contraceptive use	Overnight fast	NA	Plasma, Serum	NA	NA	Eating disorder, psychiatric disorder	Impaired glucose regulation, diabetes mellitus	NA		NA	NA	NA	NA	DXA	Secondary	87.3	0	25.3	22	6.8	21.8	6.5	52.8	67.2	12.7	1.4	12.6	1.4	25.8	44.6	NA	NA	l-maimoun@chu-montpellier.fr
Haas	2018	29566191	103	NA	NA	51	longitudinal	cross-sectional	100	NA	DSM-IV	Australia	inpatient	None	NA	NA	NA	NA	NA	NA	Further disease with effect on body composition	NA		NA	NA	NA	NA	DXA	Primary	95	NA	5	15.6	1.4	15.5	2	15	12	NA	NA	NA	NA	NA	NA	NA	NA	verena.haas@charite.de
Haas (long)	2018	29566191	56	56	NA	51	longitudinal	longitudinal	100	NA	DSM-IV	Australia	inpatient	None	NA	NA	NA	NA	NA	NA	Further disease with effect on body composition	Not to lose weight	Not recovered	NA	Realimentation	3300	28	DXA	Primary	95	NA	5	15.6	1.4	15.5	2	15	12	NA	NA	NA	NA	NA	NA	NA	NA	verena.haas@charite.de
Mörkl	2017	29131365	18	NA	NA	26	cross-sectional	cross-sectional	100	mixed	ICD-10	Austria	inpatient	None	Overnight fast	NA	Serum	NA	NA	NA	Younger than 18 and older than 40 years, antibiotic or antifungal treatment within the previous 2 months, daily or irregular intake of prebiotics or probiotics within the previous two months (the intake of yoghurt and dairy products was permitted), acute or chronic diseases or infections (including upper respiratory tract infections, fever, chronic inflammatory disorders, autoimmune disorders) wi…	NA		NA	NA	NA	NA	BIA	Secondary	100	100	NA	22.44	3.2	24.93	3.75	37.68	42.12	NA	NA	NA	NA	NA	NA	21.79	3.62	sabrina.moerkl@medunigraz.at
Singhal	2018	28694162	47	NA	NA	55	cross-sectional	cross-sectional	100	NA	DSM-5	Boston	NA	None	NA	NA	NA	NA	Bulimia nervosa	Eating disorder, dysmenorrhea	Rheumatological conditions, skeletal dysplasias, hyper/hypothyroidism, growth hormone deficiency, use of medications known to affect bone (glucocorticoids, gonadal steroids, selective estrogen recep- tor modulators, depot medroxy progesterone acetate and fluoride) within two months of the study, an abnormal TSH or an elevated FSH level (to rule out thyroid dysfunction or premature ovarianinsuffic…	NA		NA	NA	NA	NA	DXA	Secondary	43	51	0	19.6	2.1	19.5	1.9	18.5	NA	13	1.11	13	1.22	8	0.27	NA	NA	vsinghal1@partners.org
Estour	2017	28692876	40	NA	NA	54	cross-sectional	cross-sectional	100	restricting	DSM-IV	France	inpatient	None	Overnight fast	12	Plasma	Follicular phase	NA	BMI outside range 18.6 kg/m2 to 25.0 kg/m2, eating disorder diagnosis	Chronic or congenital disease, medication, including oral contraceptives.	NA		NA	NA	NA	NA	DXA	Primary	100	0	0	25	6.5	23.4	4.1	NA	NA	NA	NA	NA	NA	NA	NA	NA	NA	natacha.germain@chu-st-etienne.fr
El Ghoch (male)	2017	28457012	10	10	NA	10	longitudinal	longitudinal	0	NA	DSM-IV	Italy	inpatient	None	NA	NA	NA	NA	BMI >18.5 kg/m2 at baseline, success of less intensive outpatient treatment, or an eating disorder of clinical severity manageable in an outpatient setting BMI less than 18.5 at the end of treatment	NA	Younger than 18 and older than 50 years, daily substance use, acute psychotic disorders, and the reliance on any medications known to affect body composition	BMI >19 kg/m2	Recovered	CBT-E	Dietician-assisted eating, physiotherapy	2250	20	DXA	Primary	NA	NA	NA	30	10.7	30.1	10.9	118.8	114	NA	NA	NA	NA	NA	NA	NA	NA	marwan1979@hotmail.com
Germain (c)	2016	27611669	20	NA	NA	10	cross-sectional	cross-sectional	100	mixed	DSM-IV	France	inpatient	None	Overnight fast	NA	Plasma	Follicular phase	Contraceptives	BMI outside the range of 19 and 25 kg/m2, eating disorder	Chronic or congenitaldisease, smoking, drugs intake and none of them were taking any medication.	Weight and menses recovery		NA	NA	NA	NA	DXA	Secondary	100	0	0	21.67	4.94	22.7	1.58114	NA	NA	NA	NA	NA	NA	NA	NA	NA	NA	natacha.germain@chu-st-etienne.fr
Germain (R)	2016	27611669	10	5	NA	10	longitudinal	longitudinal	100	restricting	DSM-IV	France	inpatient	None	Overnight fast	NA	Plasma	Follicular phase	Contraceptives	BMI outside the range of 19 and 25 kg/m2, eating disorder	Chronic or congenitaldisease, smoking, drugs intake and none of them were taking any medication.	Weight and menses recovery	Recovered	NA	NA	NA	NA	DXA	Secondary	100	0	0	21.6	4.74342	22.7	1.58114	NA	NA	NA	NA	NA	NA	NA	NA	NA	NA	natacha.germain@chu-st-etienne.fr
Germain (BP)	2016	27611669	5	NA	NA	10	cross-sectional	cross-sectional	100	binge-eating/purging	DSM-IV	France	inpatient	None	Overnight fast	NA	Plasma	Follicular phase	Contraceptives	BMI outside the range of 19 and 25 kg/m2, eating disorder	Chronic or congenitaldisease, smoking, drugs intake and none of them were taking any medication.	NA		NA	NA	NA	NA	DXA	Secondary	100	0	0	21.8	5.36656	22.7	1.58114	NA	NA	NA	NA	NA	NA	NA	NA	NA	NA	natacha.germain@chu-st-etienne.fr
Agüera (c)	2015	26600309	118	118	NA	143	longitudinal	longitudinal	100	mixed	DSM-5	Spain	inpatient	None	NA	NA	NA	NA	NA	Male, younger than 18, lifetime history of ED and a BMI below 18.5 kg/m2 or higher than 25 kg/m2	Incomplete questionnaires, endocrine disorders such as diabetes mellitus, diabetes insipidus and hypo- or hyperthyroidism, males	Treatment outcomes according to DSM-5 criteria	Recovered	Group CBT, group family psychoeducation	Nutritional and dietary therapy	2300	15	BIA	Primary	NA	NA	NA	26.59	7.88	25.23	7.11	85.08	82.92	NA	NA	NA	NA	NA	NA	19.15	7.29	ffernandez@bellvitgehospital.cat
Agüera (BP)	2015	26600309	48	48	NA	143	longitudinal	longitudinal	100	binge-eating/purging	DSM-5	Spain	inpatient	None	NA	NA	NA	NA	NA	Male, younger than 18, lifetime history of ED and a BMI below 18.5 kg/m2 or higher than 25 kg/m2	Incomplete questionnaires, endocrine disorders such as diabetes mellitus, diabetes insipidus and hypo- or hyperthyroidism, males	Treatment outcomes according to DSM-5 criteria	Recovered	Group CBT, group family psychoeducation	Nutritional and dietary therapy	2300	15	BIA	Primary	NA	NA	NA	28.27	8.04	25.23	7.11	94.44	81.36	NA	NA	NA	NA	NA	NA	20.43	7.94	ffernandez@bellvitgehospital.cat
Agüera (R)	2015	26600309	70	70	NA	143	longitudinal	longitudinal	100	restricting	DSM-5	Spain	inpatient	None	NA	NA	NA	NA	NA	Male, younger than 18, lifetime history of ED and a BMI below 18.5 kg/m2 or higher than 25 kg/m2	Incomplete questionnaires, endocrine disorders such as diabetes mellitus, diabetes insipidus and hypo- or hyperthyroidism, males	Treatment outcomes according to DSM-5 criteria	Recovered	Group CBT, group family psychoeducation	Nutritional and dietary therapy	2300	15	BIA	Primary	NA	NA	NA	25.43	7.77	25.23	7.11	78.72	84	NA	NA	NA	NA	NA	NA	18.27	6.82	ffernandez@bellvitgehospital.cat
El Ghoch	2017	26560758	90	90	NA	90	longitudinal	longitudinal	100	mixed	DSM-5	Italy	inpatient	None	NA	NA	NA	NA	BMI >18.5 kg/m2 at baseline, success of less intensive outpatient treatment, or an eating disorder of clinical severity manageable in an outpatient setting BMI less than 18.5 at the end of treatment	Unhealthy, unstable weight, irregular menstruation, history of eating disorder, psychiatric or medical condition, current psychotropic medication	Younger than 18 and older than 45 years	BMI >19 kg/m2	Recovered	CBT-E	Dietician-assisted eating, physiotherapy	2000	20	DXA	Primary	87.7	NA	NA	26.13	7.38	26.13	7.38	97.2	75.6	NA	NA	NA	NA	NA	NA	NA	NA	marwan1979@hotmail.com
Chudecka	2016	26234441	15	NA	NA	100	cross-sectional	cross-sectional	100	NA	DSM-IV	Poland	outpatient	None	NA	NA	NA	NA	BMI >17 kg/m2	BMI outside of the range of 18.5–24.99 kg/m2	NA	NA		NA	NA	NA	NA	BIA	Secondary	100	33	NA	21.6	1.67	21.8	0.81	NA	NA	NA	NA	NA	NA	NA	NA	NA	NA	monikachudecka@wp.pl
Galusca	2015	25798605	23	NA	NA	14	cross-sectional	cross-sectional	100	restricting	DSM-IV	France	inpatient	None	Overnight fast	NA	Plasma	Follicular phase	BMI >16.5 kg/m2	BMI outside of the range 19-25 kg/m2, history of eating disorder	Intense physical activity, chronic or congenital disease, and any medication	NA		NA	NA	NA	NA	DXA	Secondary	100	0	0	22.5	6.23458	22.6	5.98665	NA	NA	NA	NA	NA	NA	NA	NA	NA	NA	nicolas.chartrel@univ-rouen.fr
El Ghoch (adolescents)	2015	25559944	33	33	NA	33	longitudinal	longitudinal	100	NA	DSM-5	Italy	inpatient	None	NA	NA	NA	NA	BMI >18.5 kg/m2 at baseline (corresponding BMI centile), success of less intensive outpatient treatment, or an eating disorder of clinical severity manageable in an outpatient setting BMI of at less than 18.5 at the end of treatment, schizophrenia, any other psychotic disorders, or current substance misuse	Unhealthy, unstable weight, irregular menstruation, history of eating disorder, psychiatric or medical condition, current psychotropic medication	Between 13 and 19 years	BMI >19 kg/m2	Recovered	CBT-E	Dietician-assisted eating, physiotherapy	2250	20	DXA	Primary	93.3	NA	NA	16	1.5	16.3	1.8	21.6	16.8	NA	NA	NA	NA	NA	NA	NA	NA	marwan1979@hotmail.com
El Ghoch (adults)	2015	25559944	33	33	NA	33	longitudinal	longitudinal	100	NA	DSM-5	Italy	inpatient	None	NA	NA	NA	NA	BMI >18.5 kg/m2 at baseline, success of less intensive outpatient treatment, or an eating disorder of clinical severity manageable in an outpatient setting BMI of at less than 18.5 at the end of treatment, schizophrenia, any other psychotic disorders, or current substance misuse	Unhealthy, unstable weight, irregular menstruation, history of eating disorder, psychiatric or medical condition, current psychotropic medication	Older than 19 years	BMI >19 kg/m2	Recovered	CBT-E	Dietician-assisted eating, physiotherapy	2250	20	DXA	Primary	78.8	NA	NA	30.6	6.7	30.6	6.9	140.4	86.4	NA	NA	NA	NA	NA	NA	NA	NA	marwan1979@hotmail.com
Bachmann	2014	25062461	246	NA	NA	69	cross-sectional	cross-sectional	100	NA	DSM-5	Boston	NA	None	NA	NA	Serum	NA	NA	BMIs outside of the range of 18.5 to 24.9 kg/m2, dysmennorhea	NA	NA		NA	NA	NA	NA	DXA	Secondary	NA	NA	NA	25.9	6.3	26.7	6.2	69	71	NA	NA	NA	NA	31	47	NA	NA	katherine.n.bachmann@vanderbilt.edu
El Ghoch	2014	24500157	50	50	NA	100	longitudinal	longitudinal	100	NA	DSM-IV	Italy	inpatient	None	NA	NA	NA	NA	BMI >17.5 kg/m2 at baseline, success of less intensive outpatient treatment, or an eating disorder of clinical severity manageable in an outpatient setting BMI of at less than 18.5 kg/m2 at the end of treatment, schizophrenia, any other psychotic disorders, or current substance misuse	BMI outside of the range of 18.5-25 kg/m2, lifetime diagnosis of AN	Younger than 18 and older than 50 years	BMI >19 kg/m2	Recovered	CBT-E	Dietician-assisted eating, physiotherapy	2250	20	DXA	Primary	84	NA	NA	26.5	7.6	26.5	7.6	104.4	80.4	NA	NA	NA	NA	NA	NA	NA	NA	marwan1979@hotmail.com
Faje	2014	24430890	310	NA	NA	108	cross-sectional	cross-sectional	100	NA	DSM-IV	Boston/Canada	NA	None	NA	NA	NA	NA	NA	BMI more extreme than 10th or 19th percentiles for age, dysmenorrhea, eating disorder	Medications and diseases affecting bone metabolism (including premature ovarian failure, diabetes, pituitary disease, Cushing’s syndrome, renal disease, and untreated thyroid disease), pregnancy, and substance abuse	NA		NA	NA	NA	NA	DXA	Secondary	100	NA	0	18.2	1.76068	17.7	2.07846	23.4	26.4102	13	1.76068	12.3	1.03923	23.4	26.4102	16.1	1.76068	mmisra@partners.org
Kosmiski	2014	24302748	30	NA	NA	25	cross-sectional	cross-sectional	100	NA	DSM-IV	Colorado	inpatient	Age, body mass and composition	NA	NA	NA	NA	NA	NA	NA	NA		NA	NA	NA	NA	DXA	Secondary	100	NA	NA	31	11	27	2	NA	NA	NA	NA	NA	NA	NA	NA	NA	NA	lisa.kosmiski@ucdenver.edu
de Mateo Silleras	2013	24160238	12	12	NA	24	longitudinal	longitudinal	100	restricting	DSM-IV	Spain	inpatient	None	NA	NA	NA	NA	BMI >18.5 kg/m2 at baseline, non-restricting AN, other commorbidities associated, cases with no protein-energy malnutrition.	Abnormal BMI (number not specified), <18 or >26 years old, suffering from psychiatric disorders, taking medications (apart from contraceptives)	NA	Increase in weight up to 80% of the 'ideal' weight (~17.5-18 kg/m2)	Not recovered	NA	nutritional support in hospital (refeeding)	Started with 800-1000 kcal/day and progressively increased up to 2300-2700 kcal/day	5.14286	BIA	Primary	NA	NA	NA	24.5	5.3	21.1	2.5	NA	NA	NA	NA	NA	NA	NA	NA	NA	NA	bdemateo@yahoo.com / bdemateo@ped.uva.es
Misra (male)	2013	23653430	15	NA	NA	16	cross-sectional	cross-sectional	0	NA	DSM-IV	Boston/Canada	NA	None	Fasting	NA	Blood (not specified)	NA	NA	BMI more extreme than 10th or 19th percentiles for age, eating disorder	Medical conditions that may cause weight loss or impact bone health and use of medications that may affect weight or bone density (except use of calcium and vitamin D supplements)	NA		NA	NA	NA	NA	DXA	Secondary	0	0	0	16.01	1.96	15.66	1.86	9.3	14.2	NA	NA	NA	NA	NA	NA	15.2	1.8	mmisra@partners.org
Fernández-Soto	2013	23601428	47	NA	NA	25	cross-sectional	cross-sectional	100	restricting	DSM-IV	Spain	outpatient	Age, height, age at menarche	Fasting	NA	Serum	NA	NA	Premenarchal with irregular menstrual period and history of eating disorders	Conditions other than AN, drugs which might affect bone metabolism and past history of estrogen replacement therapy	NA		NA	NA	NA	12.6	DXA	Secondary	100	NA	NA	21.3	2.5	19.3	1.6	43.3	12.2	12.45	1.05	13.1	1.5	14.67	5.13	NA	NA	mlfernan@ugr.es; marisafsoto@gmail.com
Guo	2013	22714099	26	NA	NA	24	cross-sectional	cross-sectional	100	NA	DSM-IV	China	NA	None	Overnight fast	NA	Serum	NA	NA	NA	NA	NA		NA	NA	NA	NA	DXA	Secondary	100	0	NA	16.26	0.5	16.29	0.41	NA	NA	NA	NA	NA	NA	NA	NA	NA	NA	hehongbo123@hotmail.com
El Ghoch	2012	22513184	27	27	NA	42	longitudinal	longitudinal	100	NA	DSM-IV	Italy	inpatient	None	NA	NA	NA	NA	BMI >17.5 kg/m2 at baseline, success of less intensive outpatient treatment, or an eating disorder of clinical severity manageable in an outpatient setting BMI of at less than 18.5 kg/m2 at the end of treatment, schizophrenia, any other psychotic disorders, or current substance misuse	BMI outside of the range of 18.5-25 kg/m2, lifetime diagnosis of anorexia nervosa	NA	NA	Not recovered	CBT-E	NA	NA	20	DXA	Primary	NA	NA	NA	26.6	7.1	25.1	7	NA	NA	NA	NA	NA	NA	NA	NA	NA	NA	marwan1979@hotmail.com
Kaválková	2012	22292722	18	18	NA	16	longitudinal	longitudinal	100	NA	DSM-IV	Czech Republic	inpatient	None	Overnight fast	12	Serum	Follicular phase	NA	Medication, history of obesity or malnutrition, hypertension, gastrointestinal disease, eating disorder or other psychiatric disorder, blood tests with abnormal blood count, liver and renal functions, irregular menstrual cycle	Diabetes mellitus, thyroid disorder and/or acute infectious disease, malignant tumor, allergy	NA	Not recovered	NA	Realimentation	2300	6.5	DXA	Secondary	100	0	0	24.39	5.1336	22.69	3.04	108	91.641	NA	NA	NA	NA	NA	NA	NA	NA	mhalu@lf1.cuni.cz
Bredella	2012	22259053	5	NA	NA	5	cross-sectional	cross-sectional	100	NA	DSM-IV	Boston	NA	None	Fasting	6	Serum	NA	NA	Eating disorder	Pregnancy, presence of chronic disease known to affect bone density, abnormal TSH, diabetes mellitus, or use of estrogen or glucocorticoids.	NA		NA	NA	NA	NA	DXA	Primary	100	0	0	30	6.3	25	1.9	NA	NA	NA	NA	NA	NA	NA	NA	NA	NA	mbredella@partners.org
Bredella (rec)	2012	22259053	NA	NA	5	5	cross-sectional	cross-sectional	100	NA	DSM-IV	Boston	NA	None	Fasting	6	Serum	NA	NA	Eating disorder	Pregnancy, presence of chronic disease known to affect bone density, abnormal TSH, diabetes mellitus, or use of estrogen or glucocorticoids.	More than 85% ideal body weight (IBW) and regular menstrual cycles for at least 3 months	Recovered	NA	NA	NA	NA	DXA	Primary	NA	0	0	28.2	7.3	25	1.9	NA	NA	NA	NA	NA	NA	NA	NA	NA	NA	mbredella@partners.org
Konstantynowicz	2011	21734369	64	NA	NA	71	cross-sectional	cross-sectional	100	mixed	DSM-IV	Poland	inpatient	None	NA	NA	NA	NA	Schizophrenia, bulimia, corticosteroids, hormone therapy	Restrictive or elimination diets	Primary kidney and liver diseases, juvenile rheumatoid arthritis and other connective tissue diseases, hyperthyroidism, malabsorption syndromes, celiac disease (all underwent gastroscopy) and conditions associated with endocrine disorders	NA		NA	NA	NA	NA	DXA	Primary	100	NA	0	16.04	1.78	16.84	1.51	18.36	2.16	12.82	0.99	13.18	1.2	NA	NA	NA	NA	jurekonstant@o2.pl
Divasta	2011	21632810	12	NA	NA	12	cross-sectional	cross-sectional	100	NA	DSM-IV	Boston	mixed	None	Fasting	4	Serum	NA	NA	Irregular menses (menstrual cycle lengths of > 45 d), BMI more extreme than the 30th and 85th percentiles for age and gender, history of an eating disorder	Male, outside of the age range 13–22 yr, <2 yr after menarche, not Caucasian, and not English speaking, concomitant diseases affecting bone health, medications known to affect vitamin D metabolism	NA		NA	NA	1829	NA	DXA	Secondary	100	NA	0	19.6	2	20	2.4	NA	NA	NA	NA	NA	NA	NA	NA	NA	NA	amy.divasta@childrens.harvard.edu
Prioletta	2011	21521315	19	NA	NA	20	cross-sectional	cross-sectional	100	restricting	DSM-IV	Italy	NA	None	Overnight fast	12	Plasma	Follicular phase	Present or past history of eating disorder, AN patients had not fasted for 3 days before the study	History of eating disorder, weight instability within the last 3 months, dieting, preforming regular exercise	Non-Caucasian, Allergies, taken any medication for at least 3 weeks prior to the study	NA		NA	NA	NA	NA	DXA	Primary	100	0	NA	27.7	8.1	23.8	1.3	76.5	30.2	NA	NA	NA	NA	NA	NA	NA	NA	giaccari@rm.unicatt.it
Bratland-Sanda	2010	20842091	8	NA	NA	53	cross-sectional	cross-sectional	100	NA	DSM-IV	Norway	inpatient	Fat-Free Mass, body weight	NA	NA	NA	NA	Age ≤18 years, body mass index ≤14.5 kg/m2	NA	Not fluent in Norwegian	NA		NA	NA	NA	NA	DXA	Secondary	100	NA	NA	27.6	9.9	31.3	8.3	146.4	138	NA	NA	NA	NA	NA	NA	NA	NA	solfrid.bratland-sanda@nih.no
Rigaud (c)	2010	20584564	218	171	NA	116	longitudinal	longitudinal	98	mixed	DSM-IV	France	inpatient	None	NA	NA	Blood (not specified)	NA	BMI >16 kg/m2, being no compliant, refusing or stopping tube feeding, engaging frequent vomiting or purging episodes during stay, stay too short (<2 months)	Eating disorder	Only for longitudinal analysis: Diuretics or laxative misuse, corticotherapy, low compliance, or purging behavior	NA	Not recovered	NA	Renourishment (including tube feeding)	NA	8	BIA	Primary	100	NA	NA	23.07	4.9	27.2	8.8	NA	NA	NA	NA	NA	NA	NA	NA	NA	NA	daniel.rigaud@chu-dijon.fr
Rigaud (BP)	2010	20584564	84	81	NA	116	longitudinal	longitudinal	98	binge-eating/purging	DSM-IV	France	inpatient	None	NA	NA	Blood (not specified)	NA	BMI >16 kg/m2, being no compliant, refusing or stopping tube feeding, engaging frequent vomiting or purging episodes during stay, stay too short (<2 months)	Eating disorder	Only for longitudinal analysis: Diuretics or laxative misuse, corticotherapy, low compliance, or purging behavior	NA	Not recovered	NA	Renourishment (including tube feeding), low sodium diet	NA	8	BIA	Primary	100	NA	NA	NA	NA	27.2	8.8	NA	NA	NA	NA	NA	NA	NA	NA	NA	NA	daniel.rigaud@chu-dijon.fr
Rigaud (R)	2010	20584564	92	90	NA	116	longitudinal	longitudinal	98	restricting	DSM-IV	France	inpatient	None	NA	NA	Blood (not specified)	NA	BMI >16 kg/m2, being no compliant, refusing or stopping tube feeding, engaging frequent vomiting or purging episodes during stay, stay too short (<2 months)	Eating disorder	Only for longitudinal analysis: Diuretics or laxative misuse, corticotherapy, low compliance, or purging behavior	NA	Not recovered	NA	Renourishment (including tube feeding)	NA	8	BIA	Primary	100	NA	NA	NA	NA	27.2	8.8	NA	NA	NA	NA	NA	NA	NA	NA	NA	NA	daniel.rigaud@chu-dijon.fr
Germain (c)	2010	20339027	32	NA	NA	9	cross-sectional	cross-sectional	100	mixed	DSM-IV	France	inpatient	None	Overnight fast	NA	Plasma	Follicular phase	NA	Eating disorder	Chronic or congenital disease, any medication	NA		NA	NA	NA	NA	DXA	Secondary	100	0	0	23.21	6.66	24	5	NA	NA	NA	NA	NA	NA	NA	NA	NA	NA	bruno.estour@chu-st-etienne.fr
Germain (BP)	2010	20339027	10	NA	NA	9	cross-sectional	cross-sectional	100	binge-eating/purging	DSM-IV	France	inpatient	None	Overnight fast	NA	Plasma	Follicular phase	NA	Eating disorder	Chronic or congenital disease, any medication	NA		NA	NA	NA	NA	DXA	Secondary	100	0	0	24	8	24	5	NA	NA	NA	NA	NA	NA	NA	NA	NA	NA	bruno.estour@chu-st-etienne.fr
Germain (R)	2010	20339027	22	NA	NA	9	cross-sectional	cross-sectional	100	restricting	DSM-IV	France	inpatient	None	Overnight fast	NA	Plasma	NA	NA	Eating disorder	Chronic or congenital disease, any medication	NA		NA	NA	NA	NA	DXA	Secondary	100	0	0	23	6	24	5	NA	NA	NA	NA	NA	NA	NA	NA	NA	NA	bruno.estour@chu-st-etienne.fr
Fazeli	2010	19850693	20	NA	NA	10	cross-sectional	cross-sectional	100	NA	DSM-IV	Boston	NA	None	NA	NA	Serum, Blood (not specified)	NA	NA	Non-normal body mass index, a history of irregular menstrual cycles, medications known to affect bone mass, past or present eating disorder	Abnormal TSH, elevated FSH, chronic diseases known to affect BMD (other than AN), or diabetes mellitus	NA		NA	NA	NA	NA	DXA	Primary	100	NA	0	26.8	6.7082	29.2	5.37587	NA	NA	NA	NA	NA	NA	NA	NA	NA	NA	PFAZELI1@mgh.harvard.edu
Karczewska-Kupczewska	2010	19846178	21	NA	NA	24	cross-sectional	cross-sectional	100	restricting	DSM-IV-TR	Poland	NA	None	Overnight fast	NA	Plasma, Serum	NA	Weight change 1 month prior to study	BMI >25 kg/m2, eating disorder, history of significant weight loss	Smoking, serious diseases (other than AN) and were not taking any drugs known to affect glucose, lipid metabolism, and body composition	NA		NA	NA	NA	NA	BIA	Secondary	100	0	0	22.43	5.17	24.12	4.76	17.22	11.39	NA	NA	NA	NA	NA	NA	NA	NA	irinak@poczta.onet.pl; monika3101@wp.pl
Mayer (rec)	2009	19793856	NA	NA	21	10	longitudinal	cross-sectional	100	NA	DSM-IV	New York	inpatient	None	NA	NA	NA	Follicular phase	NA	Unhealthy, weight-instable, irregularly menstruating, histories of eating disorders or other significant psychiatric or medical history, body mass indexes (BMI) unsimilar to those of weight-restored patients with AN (19.5–21.0 kg/m2). Weight stability was defined as ±2 kg of current weight for the previous 6 months by self-report	Medications, including oral contraceptives but excluding acetaminophen and ibuprofen, for a minimum of 4 wk before initial testing	Normalizing and maintaining 90% ideal body weight for 2–4 weeks	Recovered	Individual CBT, group therapy, family therapy	Renourishment	NA	NA	MRI	Primary	95.2381	0	0	25	4	26	3	72	48	NA	NA	NA	NA	NA	NA	NA	NA	lsm16@columbia.edu
Mayer (LTrec)	2009	19793856	NA	NA	16	8	longitudinal	cross-sectional	100	NA	DSM-IV	New York	NA	None	NA	NA	NA	Follicular phase	NA	Unhealthy, weight-instable, irregularly menstruating, histories of eating disorders or other significant psychiatric or medical history, body mass indexes (BMI) unsimilar to those of weight-restored patients with AN (19.5–21.0 kg/m2). Weight stability was defined as ±2 kg of current weight for the previous 6 months by self-report	NA	Normalization and maintenance of 90% IBW for 1 year after hospital discharge	Recovered	NA	NA	NA	51.12	MRI	Primary	95.2381	43.75	37.5	24.4	5.62	27	3.96	63.12	40.68	NA	NA	NA	NA	NA	NA	NA	NA	lsm16@columbia.edu
Dellava	2009	19107831	NA	NA	16	18	cross-sectional	cross-sectional	100	NA	DSM-IV	New Jersey	NA	Fat-Free Mass	NA	NA	NA	NA	NA	NA	<18 and >35 years of age, body mass index (BMI) ≤18.5, smokers, chronic diseases (e.g., diabetes, Cushing’s disease, or Crohn’s disease), taking medication known to influence metabolism or body composition (e.g., diet pills, steroids, or beta blockers)	BMI ≥18.5, absence of binging and purging or another eating disorder, and exercise not exceeding that recommended by the United States Department of Agriculture 2005 Dietary Guidelines	AN recovered	NA	NA	NA	NA	DXA	Primary	0	0	0	23.5	4.9	24	4.5	NA	NA	NA	NA	NA	NA	NA	NA	NA	NA	dhoffman@aesop.rutgers.edu
Dostálová	2009	19093738	10	NA	NA	20	cross-sectional	cross-sectional	100	restricting	DSM-IV	Czech Republic	inpatient	None	Overnight fast	12	Serum	Follicular phase	Unstable body weight 3 months prior to begin of study, previously treated	NA	Diabetes mellitus, thyroid disorder, and/or acute infectious disorder	NA		NA	NA	NA	NA	BIA	Secondary	100	NA	NA	23.2	3.82636	22.6	2.01246	NA	NA	NA	NA	NA	NA	NA	NA	NA	NA	mhalu@lf1.cuni.cz
Bredella	2008	19011190	10	NA	NA	10	cross-sectional	cross-sectional	100	NA	DSM-IV	Boston	NA	Height, fat mass, fat-free mass, body fat percentage	NA	NA	NA	NA	NA	BMI more extreme than 5th or 95th percentiles for age, eating disorder	Pregnancy, presence of chronic disease (other than AN) known to affect bone density, and abnormal thyroid-stimulating hormone level (reference range, 0.4– 5.0 U/mL) or a high follicle-stimulating hormone level (10 U/L), smoking	NA		NA	NA	NA	NA	DXA	Secondary	100	NA	10	15.9	1.6	15.9	2.1	13.8	11.8	12.5	1.3	12	1.5	NA	NA	NA	NA	mbredella@partners.org
Benninghoven	2007	18089251	62	NA	NA	40	cross-sectional	cross-sectional	100	mixed	DSM-IV	Germany	inpatient	None	NA	NA	NA	NA	NA	Psychiatric disorder, BMI <18 kg/m2	NA	NA		NA	NA	NA	NA	BIA	Primary	100	NA	NA	25.61	8.91	23.73	3.96	77.52	70.08	NA	NA	NA	NA	NA	NA	NA	NA	benningh@medinf.mu-luebeck.de
Moreno	2008	17997120	13	NA	NA	17	cross-sectional	cross-sectional	100	restricting	DSM-IV	France	inpatient	None	NA	NA	NA	NA	Additional severe disease, binge eating, purging	History of eating restriction	NA	NA		NA	NA	NA	NA	BIA	Primary	100	NA	NA	15.2	1.7	13.8	3.4	NA	NA	NA	NA	NA	NA	NA	NA	NA	NA	michel.jaffrin@utc.fr
de Alvaro	2007	17893262	14	14	NA	23	longitudinal	longitudinal	100	restricting	DSM-IV-TR	Spain	NA	None	Overnight fast	NA	Serum	Follicular phase	Secondary amenorrhea for less than 1 year	BMI below -1 SDS, no recovery of menses at least 6 months prior to beginning the study, evidence of bulimia	NA	NA	Not recovered	Psychiatric therapy	Nutritional therapy, patients with prolonged amenorrhea received oral estrogen (ethynilestradiol 30 mg/day) and gestagens (gestodene 75 mg/day) during the 24 months of the study	NA	104.286	DXA	Primary	100	NA	100	16.1	1.4	16.3	2.6	28.1	12.2	12.7	1.7	12.36	1.43	27.3	7.1	13.8	2	argentefen@terra.es
de Alvaro (LTrec)	2007	17893262	NA	NA	15	23	longitudinal	cross-sectional	100	restricting	DSM-IV-TR	Spain	NA	None	Overnight fast	NA	Serum	Follicular phase	Secondary amenorrhea for less than 1 year	BMI below -1 SDS, no recovery of menses at least 6 months prior to beginning the study, evidence of bulimia	NA	BMI above 1 S.D.S and spontaneous recovery of menses at least 6 months prior to beginning the study and no evidence of bulimia	Recovered	Psychiatric therapy	Nutritional therapy, patients with prolonged amenorrhea received oral estrogen (ethynilestradiol 30 mg/day) and gestagens (gestodene 75 mg/day) during the 24 months of the study	NA	104.286	DXA	Primary	100	NA	100	15.6	1.3	16.3	2.6	23.1	8.5	11.9	1.2	12.36	1.43	9.9	3.6	13.6	0.9	argentefen@terra.es
Germain	2007	17413094	12	NA	NA	7	cross-sectional	cross-sectional	100	NA	DSM-IV	France	inpatient	None	Overnight fast	NA	Plasma, Serum	Follicular phase	NA	NA	Chronic or congenital disease, any medication	NA		NA	NA	NA	NA	DXA	Secondary	100	0	0	20.7	4.15692	23	2.1166	NA	NA	NA	NA	NA	NA	NA	NA	NA	NA	bruno.estour@chu-st-etienne.fr
Diamanti	2007	17307279	57	NA	NA	57	cross-sectional	cross-sectional	100	restricting	DSM-IV	Italy	outpatient	None	NA	NA	NA	NA	>18 years, (1) not restricting subtypes of eating disorders; (2) male gender; (3) primary amenorrhoea; (4) treatment, during the last year, with drugs able to modify bone mineral density (thyroid and sexual hormones, steroids, calcium and vitamin D; (5) presence of additional diseases potentially involved in bone loss development (oncologic, renal and gastrointestinal diseases); and (6) nutrition…	History of eating disorders during childhood or adolescence, medical condition, or receiving treatment potentially able to influence BMD	Premenarchal	NA		NA	NA	NA	NA	DXA	Secondary	100	NA	NA	14.9	1.7	15	2.2	8.7	6.7	NA	NA	NA	NA	7.8	5.4	NA	NA	diamanti@opbg.net
DiVasta	2007	17205221	85	NA	NA	61	cross-sectional	cross-sectional	100	NA	DSM-IV	Boston/Pennsylvania	outpatient	Scanner type	NA	NA	NA	NA	Pre-menarchal, less than 15 years = at least 2 years post-menarchal	Pre-menarchal	Medications known to affect bone health, such as contraceptive hormones (oral contraceptive pills, depot medroxyprogesterone), glucocorticoids, or anticonvulsants	NA		NA	NA	NA	NA	DXA	Secondary	100	NA	0	18.8	2.0283	18.9	0.859127	18	NA	NA	NA	NA	NA	11	NA	NA	NA	amy.divasta@childrens.harvard.edu
Nakahara	2007	17054989	14	14	NA	12	longitudinal	longitudinal	100	restricting	DSM-IV	Japan	inpatient	Body mass index, fat mass	Overnight fast	NA	Plasma, Serum	NA	History of alcohol abuse, substance abuse, or gastrointestinal disease	History of psychiatric illness or metabolic disease, had a normal diet, and were within 10% of their ideal body weight	NA	NA	Not recovered	Psychotherapy, family therapy, behavioral counseling	Nutritional therapy	1200	12.37	BIA	Secondary	100	100	NA	24.6	6	25.7	6.7	NA	NA	NA	NA	NA	NA	NA	NA	NA	NA	ayana-n@m3.kufm.kagoshima-u.ac.jp
Mayer	2005	15941877	29	29	NA	15	longitudinal	longitudinal	100	NA	DSM-IV	New York	inpatient	None	Fasting	NA	Serum	Follicular phase	NA	Unhealthy, weight-instable, irregularly menstruating, histories of eating disorders or other significant psychiatric or medical history, body mass indexes (BMI) unsimilar to those of weight-restored patients with AN (19.5–21.0 kg/m2). Weight stability was defined as ±2 kg of current weight for the previous 6 months by self-report	Medications, including oral contraceptives but excluding acetaminophen and ibuprofen, for a minimum of 4 wk before initial testing	Normalizing and maintaining 90% ideal body weight	Recovered	Structured behavioral program aimed at normalizing weight and eating patterns + itherapy with supportive and CBT components, group, & family therapy	Renourishment	NA	10.1	DXA	Primary	93.1034	0	0	23.5	4.9	27	6.3	88.56	52.2	NA	NA	NA	NA	28.5	32.2	NA	NA	lsm16@columbia.edu
Haas	2005	15817868	57	19	NA	49	longitudinal	longitudinal	100	NA	DSM-IV	Germany	inpatient	Fat mass, fat-free mass, T3	Overnight fast	NA	Serum	NA	NA	NA	Medical condition (other than AN) or received medication known to affect body composition, energy intake, or energy expenditure	NA	Not recovered	Psychotherapy	Nutritional rehabilitation	NA	12	BIA	Primary	100	0	0	25	7	25	3	NA	NA	NA	NA	NA	NA	NA	NA	NA	NA	mmueller@nutrfoodsc.uni-kiel.de
Mika	2004	15514270	21	21	NA	19	longitudinal	longitudinal	100	mixed	DSM-IV	Germany	inpatient	None	NA	NA	NA	NA	No weight gain	Eating disorder, BMI percentile <10., irregular menstrual cycle	Gastrointestinal, systemic, or metabolic disease or received other medication known to affect body composition	Target weight (25th BMI percentile)	Not recovered	Psychoeducation, group therapy, individual CBT, family counseling, psychoeducative group for at least one parent	Weight and nutritional management, dietician therapy,	NA	15	BIA	Primary	100	0	9	14.4	1.5	15.1	2.2	NA	NA	NA	NA	NA	NA	9.5	5.7	NA	NA	cmika@ukaachen.de
Weinbrenner	2004	15182399	58	NA	NA	58	cross-sectional	cross-sectional	100	mixed	DSM-IV	Germany	inpatient	None	Fasting	NA	Serum	Follicular phase	NA	BMI outside the range of 20–25 kg/m2, history of anorexia nervosa, other eating disorders, recent changes in body weight, obesity or any other metabolic disturbances, secondary amenorrhoea	Somatic causes for malnutrition and other diseases that could interfere with the inclusion criteria	NA		NA	NA	NA	NA	BIA	Secondary	59	NA	66.5	24.4	10.25	25.5	9	51.6	NA	NA	NA	NA	NA	NA	NA	NA	NA	heiner.berthold@akdae.de
Tagami	2004	15070952	31	NA	NA	31	cross-sectional	cross-sectional	100	NA	DSM-IV	Japan	outpatient	None	Overnight fast	NA	Plasma, Serum	NA	Clincal instability, medication to affect body composition	Apparent medical illness, irregular menstrual cycles	NA	NA		NA	NA	NA	NA	BIA	Secondary	NA	0	0	25.5	8.1	25.7	2.9	NA	NA	NA	NA	NA	NA	NA	NA	NA	NA	ttagami@kyotolan. hosp.go.jp
Tagami (long)	2004	15070952	13	13	NA	31	longitudinal	longitudinal	100	NA	DSM-IV	Japan	outpatient	None	Overnight fast	NA	Plasma, Serum	NA	Clincal instability, medication to affect body composition	Apparent medical illness, irregular menstrual cycles	NA	10% increase in body mass index (BMI)	Not recovered	NA	NA	NA	NA	BIA	Secondary	NA	0	0	25.5	8.1	25.7	2.9	NA	NA	NA	NA	NA	NA	NA	NA	NA	NA	ttagami@kyotolan. hosp.go.jp
Kirchengast	2004	15037399	15	NA	NA	19	cross-sectional	cross-sectional	100	NA	DSM-IV	Austria	NA	None	NA	NA	Serum	Follicular phase	NA	Irregular menstrual cycles, age-specific abnormal sex hormone levels	BMI >25 kg/m2, non-white, smoking, medication known to affect hormone metabolism or body composition	NA		NA	NA	NA	NA	DXA	Primary	NA	0	0	24.7	3.3	22.9	2.9	30	28.8	13.5	1.6	13.1	1.2	NA	NA	NA	NA	sylvia.kirchengast@univie.ac.at
Iacopino	2003	14618467	8	NA	NA	6	cross-sectional	cross-sectional	100	NA	DSM-IV	Italy	NA	None	NA	NA	NA	NA	NA	NA	NA	NA		NA	NA	NA	NA	DXA	Primary	NA	NA	NA	15.4	0.9	15.6	1.7	NA	NA	NA	NA	NA	NA	NA	NA	NA	NA	angela.andreoli@uniroma2.it
Delporte	2003	12519408	26	NA	NA	24	cross-sectional	cross-sectional	100	NA	DSM-IV	Belgium	NA	None	Overnight fast	NA	Plasma	NA	Medical instability, concurrent medical illness	BMI <18 kg/m2 or >30 kg/m2, major psychiatric illness	NA	NA		NA	NA	NA	NA	BIA	Secondary	100	NA	NA	22.7	8.66833	21.2	4.89898	NA	NA	NA	NA	NA	NA	NA	NA	NA	NA	brichard@endo.ucl.ac.be
Tanaka (c)	2003	12482466	40	NA	NA	15	cross-sectional	cross-sectional	100	NA	DSM-IV	Japan	outpatient	None	Overnight fast	NA	Plasma, Serum	NA	History of alcohol or substance abuse, or gastrointestinal disease	History of psychiatric illness or gastrointestinal disease	NA	NA		NA	NA	NA	NA	BIA	Secondary	NA	NA	NA	23.13	7.48	22.1	3.4	42.6	38.4	NA	NA	NA	NA	NA	NA	NA	NA	muneki@m3.kufm.kagoshima-u.ac.jp
Tanaka (BP)	2003	12482466	19	NA	NA	15	cross-sectional	cross-sectional	100	NA	DSM-IV	Japan	outpatient	None	Overnight fast	NA	Plasma, Serum	NA	History of alcohol or substance abuse, or gastrointestinal disease	History of psychiatric illness or gastrointestinal disease	NA	NA		NA	NA	NA	NA	BIA	Secondary	NA	NA	NA	24.6	5.5	22.1	3.4	55.2	46.8	NA	NA	NA	NA	NA	NA	NA	NA	muneki@m3.kufm.kagoshima-u.ac.jp
Tanaka (R)	2003	12482466	21	NA	NA	15	cross-sectional	cross-sectional	100	NA	DSM-IV	Japan	outpatient	None	Overnight fast	NA	Plasma, Serum	NA	History of alcohol or substance abuse, or gastrointestinal disease	History of psychiatric illness or gastrointestinal disease	NA	NA		NA	NA	NA	NA	BIA	Secondary	NA	NA	NA	21.8	8.9	22.1	3.4	31.2	22.8	NA	NA	NA	NA	NA	NA	NA	NA	muneki@m3.kufm.kagoshima-u.ac.jp
Scalfi	2002	11840175	10	10	NA	18	longitudinal	longitudinal	100	NA	DSM-IV-TR	Italy	outpatient	None	Overnight fast	NA	NA	Follicular phase	NA	BMI outside of 19.0–23.0 kg/m2, irregular menstrual cycle, history of eating disorders	NA	BMI >18.5 kg/m2 & stable weight recovery (weight ± 1 kg in the 2 months prior to the test)	Recovered	Protocol-based psychiatric therapies	Dietary programme	NA	NA	DXA	Primary	100	NA	NA	20.9	6	20.1	4.4	NA	NA	NA	NA	NA	NA	NA	NA	NA	NA	scalfi@unina.it
Kerruish	2002	11756057	23	NA	NA	25	cross-sectional	cross-sectional	100	mixed	DSM-IV	Australia	mixed	None	NA	NA	NA	NA	Metabolic or endocrine disorders that may affect energy metabolism were excluded from the study. No patient had a history of chronic organ disease (eg, diabetes or chronic asthma) or endocrinopathies	NA	NA	NA		NA	NA	NA	NA	DXA	Primary	100	NA	NA	15.46	1.34	15.1	1.62	NA	NA	NA	NA	NA	NA	NA	NA	NA	NA	louiseb3@chw.edu.au
Gniuli	2001	11474473	10	NA	NA	10	cross-sectional	cross-sectional	100	NA	DSM-IV	Italy	outpatient	None	Overnight fast	NA	Serum	NA	Stable weight within the month prior to study (± 1 kg)	NA	NA	NA		NA	NA	NA	NA	Isotope	Secondary	NA	NA	NA	22.34	6.75	25.27	4.88	NA	NA	NA	NA	NA	NA	NA	NA	NA	NA
Grinspoon	2001	11333838	20	20	NA	20	longitudinal	longitudinal	100	NA	DSM-IV	Boston	NA	None	NA	NA	NA	Follicular phase	NA	NA	Abnormal thyroid-stimulating hormone concentrations; elevated follicle-stimulating hormone, prolactin, or testosterone concentrations; or a ratio of luteinizing hormone to follicle-stimulating hormone concentrations >2.5	NA	Not recovered	Counseling	None	NA	36	DXA	Primary	100	NA	50	27	5.81378	25.4	2.23607	NA	NA	NA	NA	NA	NA	NA	NA	NA	NA	SGRINSPOON@mgh.harvard.edu
Karlsson	2000	10999805	77	NA	NA	205	cross-sectional	cross-sectional	100	NA	ICD-10	Australia	NA	Bone volume, fat mass, fat-free mass	NA	NA	NA	NA	NA	Menopause, irregular menstrual cycles, drugs, diseases known to affect bone	NA	Body mass index above 19 kg/m2, regular monthly menstrual cycles for at least 6 months, and no evidence of bulimia		NA	NA	NA	NA	DXA	Secondary	100	NA	NA	25.9	7.01997	27.3	0.4	64.8	63.1797	NA	NA	NA	NA	NA	NA	19.9	5.26498	ego@austin.unimelb.edu.au
Karlsson (rec)	2000	10999805	NA	NA	26	205	cross-sectional	cross-sectional	100	NA	ICD-10	Australia	NA	Bone volume, fat mass, Fat-Free Mass	NA	NA	NA	NA	NA	Menopause, irregular menstrual cycles, drugs, diseases known to affect bone	NA	Body mass index above 19 kg/m2, regular monthly menstrual cycles for at least 6 months, and no evidence of bulimia	Recovered	NA	NA	NA	NA	DXA	Secondary	100	NA	NA	27.3	6.62873	27.3	0.4	64.8	36.7129	NA	NA	NA	NA	NA	NA	19.1	5.60892	ego@austin.unimelb.edu.au
Schneider	1998	10728169	31	NA	NA	31	cross-sectional	cross-sectional	100	NA	DSM-IV	Germany	NA	Height	NA	NA	NA	NA	NA	NA	Any disease, non-Caucasian	NA		NA	NA	NA	NA	DXA	Primary	NA	NA	NA	14.2	1.8	14.2	1.8	NA	NA	NA	NA	NA	NA	NA	NA	NA	NA
Nakai	1999	10199758	20	NA	NA	20	longitudinal	cross-sectional	100	NA	DSM-IV	Japan	NA	None	Fasting	NA	Plasma	Follicular phase	Concurrent bulimia nervosa	BMI outside of the range 18.0-22.0 kg/m2	Associated illness, any medication	NA		CBT	NA	NA	NA	BIA	Secondary	100	0	0	22.1	4.47214	20.2	1.34164	45	42.9325	NA	NA	NA	NA	NA	NA	NA	NA
Nakai (long)	1999	10199758	8	8	NA	20	longitudinal	longitudinal	100	NA	DSM-IV	Japan	NA	None	Fasting	NA	Plasma	Follicular phase	Concurrent bulimia nervosa	BMI outside of the range 18.0-22.0 kg/m2	Associated illness, any medication	Goal body mass index >18 kg/m2	Recovered	CBT	NA	NA	29.6	BIA	Secondary	100	0	0	22.1	2.82843	20.2	1.34164	45	27.1529	NA	NA	NA	NA	NA	NA	NA	NA
Scalfi	1999	10078846	13	3	NA	25	longitudinal	longitudinal	100	restricting	DSM-IV	Italy	NA	None	NA	NA	NA	NA	Binge eating or induced vomiting	Gastrointestinal, systemic, or metabolic disease, physical training, smokers	NA	NA	Not recovered	Protocol-based psychiatric therapy	Counselling dietary programme	NA	64	BIA	Primary	100	NA	NA	19.5	2.5	21.5	2.5	NA	NA	NA	NA	NA	NA	NA	NA	NA	NA	scalfi@unina.it
Grinspoon	1996	8923829	22	NA	NA	23	cross-sectional	cross-sectional	100	NA	DSM-IV	Boston	NA	None	NA	NA	Serum	NA	NA	Medication, menstrual dysfunction, BMI out of the range of 20-26 kg/m2	Diabetes mellitus, abnormal TSH level, elevated PRL, medication known to affect nutritional status or regulation of fat metabolism	NA		NA	NA	NA	NA	BIA	Secondary	100	0	0	23	4	23	4	60	60	NA	NA	NA	NA	NA	NA	NA	NA	SGRINSPOON@mgh.harvard.edu
AN= anorexia nervosa, ANpost = anorexia nervosa after treatment, ANrec = weight-recovered individuals with anorexia nervosa, BIA = bioelectrical impedance analysis, BMI = body mass index, BP =binge-eating/purging, CBT = cognitve-behavioural therapy, c = complete sample, CO = controls, DSM = Diagnostic and Statistical Manual of Mental Disorders, DXA = dual-energy X-ray absorptiometry, ED = eating …

## Sheet: S2. NOScale
		Supplementary Table S2. NEWCASTLE - OTTAWA QUALITY ASSESSMENT SCALE
		Newcastle-Ottawa Scale (NOS) to assess the quality of studies (19). For the observational studies, low quality was defined as Newcastle–Ottawa Scale score ≤8.0 and high quality as score >8.0 (maximum score 9)
		Selection								Comparability of cases and controls on the basis of the design or analysis				Exposure
Author	Year	Adequate case definition		Representativeness of the cases		Selection of Controls		Definition of Controls		a (most important factor study controls for)		b (a second important factor the study controls for)		Ascertainment of exposure		Same method of ascertainment for cases and controls		Non-Response rate		Quality rating
Schorr	2019	a) independent validation	1	a) consecutive / obviously representative (all cases during specific time period)	1	a) community controls	1	a) no history of disease	1	None	0	None	0	c) unblinded interview	0	b) no	0	c) no designation	0	Low quality
Tonhajzerova	2019	a) independent validation	1	b) potential selection bias / not stated	0	c) no description	0	a) no history of disease	1	Anthropometric predictor	1	None	0	c) unblinded interview	0	b) no	0	c) no designation	0	Low quality
Wu	2018	b) yes, record linkage / self report	0	b) potential selection bias / not stated	0	a) community controls	1	a) no history of disease	1	Age	1	BMI	1	d) self report or medical record only	0	a) yes	1	c) no designation	0	Low quality
Marra	2019	a) independent validation	1	b) potential selection bias / not stated	0	a) community controls	1	b) no description of source	0	None	0	None	0	e) no description	0	b) no	0	c) no designation	0	Low quality
Maïmoun	2018	a) independent validation	1	a) consecutive / obviously representative (all cases during specific time period)	1	a) community controls	1	a) no history of disease	1	Age	1	Weight, hormonal contraceptive use	1	c) unblinded interview	0	a) yes	1	c) no designation	0	Low quality
Haas	2018	a) independent validation	1	b) potential selection bias / not stated	0	a) community controls	1	b) no description of source	0	Age	1	None	0	e) no description	0	b) no	0	c) no designation	0	Low quality
Mörkl	2017	a) independent validation	1	b) potential selection bias / not stated	0	a) community controls	1	b) no description of source	0	None	0	None	0	b) blinded structured interview	1	b) no	0	c) no designation	0	Low quality
Singhal	2018	c) no description	0	b) potential selection bias / not stated	0	c) no description	0	a) no history of disease	1	None	0	None	0	e) no description	0	b) no	0	c) no designation	0	Low quality
Estour	2017	a) independent validation	1	b) potential selection bias / not stated	0	a) community controls	1	b) no description of source	0	None	0	None	0	e) no description	0	b) no	0	c) no designation	0	Low quality
El Ghoch (male)	2017	a) independent validation	1	a) consecutive / obviously representative (all cases during specific time period)	1	a) community controls	1	b) no description of source	0	Age	1	Body mass index at end of treatment	1	e) no description	0	b) no	0	c) no designation	0	Low quality
Germain	2016	a) independent validation	1	b) potential selection bias / not stated	0	c) no description	0	b) no description of source	0	None	0	None	0	e) no description	0	b) no	0	c) no designation	0	Low quality
Agüera	2015	a) independent validation	1	a) consecutive / obviously representative (all cases during specific time period)	1	a) community controls	1	a) no history of disease	1	None	0	None	0	c) unblinded interview	0	b) no	0	b) non respondents described	0	Low quality
El Ghoch	2017	a) independent validation	1	a) consecutive / obviously representative (all cases during specific time period)	1	a) community controls	1	a) no history of disease	1	Age	1	Body mass index at end of treatment	1	e) no description	0	b) no	0	c) no designation	0	Low quality
Chudecka	2016	a) independent validation	1	b) potential selection bias / not stated	0	a) community controls	1	b) no description of source	0	Height	1	None	0	e) no description	0	b) no	0	c) no designation	0	Low quality
Galusca	2015	a) independent validation	1	b) potential selection bias / not stated	0	c) no description	0	b) no description of source	0	Age	1	None	0	e) no description	0	b) no	0	c) no designation	0	Low quality
El Ghoch	2015	a) independent validation	1	a) consecutive / obviously representative (all cases during specific time period)	1	a) community controls	1	a) no history of disease	1	Age	1	Body mass index at end of treatment	1	b) blinded structured interview	1	a) yes	1	c) no designation	0	Low quality
Bachmann	2014	b) yes, record linkage / self report	0	b) potential selection bias / not stated	0	c) no description	0	b) no description of source	0	Age	1	None	0	e) no description	0	b) no	0	c) no designation	0	Low quality
El Ghoch	2014	a) independent validation	1	a) consecutive / obviously representative (all cases during specific time period)	1	a) community controls	1	a) no history of disease	1	Age	1	Body mass index at end of treatment	1	c) unblinded interview	0	a) yes	1	c) no designation	0	Low quality
Faje	2014	a) independent validation	1	a) consecutive / obviously representative (all cases during specific time period)	1	a) community controls	1	a) no history of disease	1	None	0	None	0	e) no description	0	b) no	0	c) no designation	0	Low quality
Kosmiski	2014	a) independent validation	1	b) potential selection bias / not stated	0	c) no description	0	b) no description of source	0	None	0	None	0	e) no description	0	b) no	0	c) no designation	0	Low quality
de Mateo Silleras	2013	a) independent validation	1	a) consecutive / obviously representative (all cases during specific time period)	1	a) community controls	1	b) no description of source	0	Age	1	None	0	e) no description	0	b) no	0	c) no designation	0	Low quality
Misra (male)	2013	a) independent validation	1	b) potential selection bias / not stated	0	a) community controls	1	a) no history of disease	1	None	0	None	0	e) no description	0	b) no	0	c) no designation	0	Low quality
Fernández-Soto	2013	a) independent validation	1	b) potential selection bias / not stated	0	c) no description	0	a) no history of disease	1	Age	1	Height, age at menarche	1	e) no description	0	b) no	0	c) no designation	0	Low quality
Guo	2013	a) independent validation	1	b) potential selection bias / not stated	0	b) hospital controls	0	b) no description of source	0	Age	1	None	0	d) self report or medical record only	0	a) yes	1	c) no designation	0	Low quality
El Ghoch	2012	a) independent validation	1	a) consecutive / obviously representative (all cases during specific time period)	1	a) community controls	1	a) no history of disease	1	Age	1	None	0	c) unblinded interview	0	a) yes	1	c) no designation	0	Low quality
Kaválková	2012	a) independent validation	1	a) consecutive / obviously representative (all cases during specific time period)	1	a) community controls	1	a) no history of disease	1	Age	1	Sex	1	c) unblinded interview	0	b) no	0	c) no designation	0	Low quality
Bredella	2012	b) yes, record linkage / self report	0	a) consecutive / obviously representative (all cases during specific time period)	1	a) community controls	1	a) no history of disease	1	None	0	None	0	e) no description	0	b) no	0	c) no designation	0	Low quality
Konstantynowicz	2011	a) independent validation	1	b) potential selection bias / not stated	0	c) no description	0	b) no description of source	0	Age	1	Sex	1	d) self report or medical record only	0	b) no	0	c) no designation	0	Low quality
Divasta	2011	a) independent validation	1	a) consecutive / obviously representative (all cases during specific time period)	1	c) no description	0	a) no history of disease	1	Age	1	Skin pigmentation	1	e) no description	0	b) no	0	c) no designation	0	Low quality
Prioletta	2011	a) independent validation	1	b) potential selection bias / not stated	0	a) community controls	1	a) no history of disease	1	Age	1	None	0	e) no description	0	b) no	0	c) no designation	0	Low quality
Bratland-Sanda	2010	a) independent validation	1	a) consecutive / obviously representative (all cases during specific time period)	1	a) community controls	1	b) no description of source	0	Age	1	Fat-Free Mass, body weight	1	c) unblinded interview	0	a) yes	1	c) no designation	0	Low quality
Rigaud	2010	a) independent validation	1	a) consecutive / obviously representative (all cases during specific time period)	1	c) no description	0	b) no description of source	0	None	0	None	0	e) no description	0	b) no	0	b) non respondents described	0	Low quality
Germain	2010	a) independent validation	1	b) potential selection bias / not stated	0	c) no description	0	a) no history of disease	1	Age	1	Sex, height	1	e) no description	0	b) no	0	c) no designation	0	Low quality
Fazeli	2010	a) independent validation	1	a) consecutive / obviously representative (all cases during specific time period)	1	a) community controls	1	a) no history of disease	1	Age	1	None	0	e) no description	0	b) no	0	c) no designation	0	Low quality
Karczewska-Kupczewska	2010	a) independent validation	1	b) potential selection bias / not stated	0	a) community controls	1	a) no history of disease	1	Age	1	Height	1	e) no description	0	b) no	0	c) no designation	0	Low quality
Mayer	2009	a) independent validation	1	b) potential selection bias / not stated	0	a) community controls	1	a) no history of disease	1	Weight	1	None	0	e) no description	0	b) no	0	c) no designation	0	Low quality
Dellava	2009	b) yes, record linkage / self report	0	b) potential selection bias / not stated	0	a) community controls	1	a) no history of disease	1	Fat-Free Mass	1	None	0	d) written self report or medical record only	0	a) yes	1	c) no designation	0	Low quality
Dostálová	2009	a) independent validation	1	b) potential selection bias / not stated	0	c) no description	0	b) no description of source	0	Age	1	None	0	c) unblinded interview	0	b) no	0	c) no designation	0	Low quality
Bredella	2008	a) independent validation	1	b) potential selection bias / not stated	0	b) hospital controls	0	a) no history of disease	1	Age	1	Sex, height, fat mass, fat-free mass, body fat percentage	1	e) no description	0	b) no	0	c) no designation	0	Low quality
Benninghoven	2007	a) independent validation	1	b) potential selection bias / not stated	0	a) community controls	1	a) no history of disease	1	None	0	None	0	c) unblinded interview	0	a) yes	1	c) no designation	0	Low quality
Moreno	2008	a) independent validation	1	b) potential selection bias / not stated	0	c) no description	0	a) no history of disease	1	None	0	None	0	e) no description	0	b) no	0	c) no designation	0	Low quality
de Alvaro	2007	a) independent validation	1	b) potential selection bias / not stated	0	a) community controls	1	b) no description of source	0	Age	1	None	0	e) no description	0	b) no	0	c) no designation	0	Low quality
Germain	2007	a) independent validation	1	b) potential selection bias / not stated	0	c) no description	0	b) no description of source	0	Age	1	None	0	e) no description	0	b) no	0	c) no designation	0	Low quality
Diamanti	2007	a) independent validation	1	a) consecutive / obviously representative (all cases during specific time period)	1	a) community controls	1	a) no history of disease	1	Age	1	Gender, race	1	e) no description	0	b) no	0	c) no designation	0	Low quality
DiVasta	2007	a) independent validation	1	b) potential selection bias / not stated	0	a) community controls	1	b) no description of source	0	Age	1	None	0	e) no description	0	b) no	0	c) no designation	0	Low quality
Nakahara	2007	a) independent validation	1	b) potential selection bias / not stated	0	a) community controls	1	a) no history of disease	1	Body mass index	1	Fat mass	1	e) no description	0	b) no	0	c) no designation	0	Low quality
Mayer	2005	a) independent validation	1	b) potential selection bias / not stated	0	a) community controls	1	a) no history of disease	1	None	0	None	0	e) no description	0	b) no	0	c) no designation	0	Low quality
Haas	2005	a) independent validation	1	a) consecutive / obviously representative (all cases during specific time period)	1	a) community controls	1	b) no description of source	0	Age	1	Sex, fat mass, fat-free mass, T3	1	d) written self report or medical record only	0	a) yes	1	c) no designation	0	Low quality
Mika	2004	a) independent validation	1	a) consecutive / obviously representative (all cases during specific time period)	1	a) community controls	1	a) no history of disease	1	Age	1	Height	1	c) unblinded interview	0	a) yes	1	c) no designation	0	Low quality
Weinbrenner	2004	a) independent validation	1	b) potential selection bias / not stated	0	a) community controls	1	a) no history of disease	1	Age	1	Height	1	d) written self report or medical record only	0	a) yes	1	b) non respondents described	0	Low quality
Tagami	2004	a) independent validation	1	a) consecutive / obviously representative (all cases during specific time period)	1	a) community controls	1	b) no description of source	0	Age	1	None	0	e) no description	0	a) yes	1	c) no designation	0	Low quality
Kirchengast	2004	c) no description	0	b) potential selection bias / not stated	0	c) no description	0	b) no description of source	0	Age	1	None	0	e) no description	0	b) no	0	c) no designation	0	Low quality
Iacopino	2003	b) yes, record linkage / self report	0	b) potential selection bias / not stated	0	c) no description	0	b) no description of source	0	Age	1	Height	1	e) no description	0	b) no	0	c) no designation	0	Low quality
Delporte	2003	b) yes, record linkage / self report	0	b) potential selection bias / not stated	0	c) no description	0	a) no history of disease	1	Age	1	None	0	e) no description	0	b) no	0	c) no designation	0	Low quality
Tanaka	2003	a) independent validation	1	b) potential selection bias / not stated	0	c) no description	0	a) no history of disease	1	Age	1	None	0	e) no description	0	b) no	0	c) no designation	0	Low quality
Scalfi	2002	a) independent validation	1	b) potential selection bias / not stated	0	c) no description	0	a) no history of disease	1	Age	1	Height	1	d) written self report or medical record only	0	b) no	0	c) no designation	0	Low quality
Kerruish	2002	a) independent validation	1	b) potential selection bias / not stated	0	b) hospital controls	0	b) no description of source	0	Age	1	None	0	e) no description	0	b) no	0	c) no designation	0	Low quality
Gniuli	2001	b) yes, record linkage / self report	0	b) potential selection bias / not stated	0	a) community controls	1	b) no description of source	0	None	0	None	0	e) no description	0	b) no	0	c) no designation	0	Low quality
Grinspoon	2001	b) yes, record linkage / self report	0	a) consecutive / obviously representative (all cases during specific time period)	1	a) community controls	1	b) no description of source	0	Age	1	None	0	e) no description	0	b) no	0	c) no designation	0	Low quality
Karlsson	2000	b) yes, record linkage / self report	0	b) potential selection bias / not stated	0	c) no description	0	b) no description of source	0	Bone volume	1	Fat mass, fat-free mass	1	e) no description	0	b) no	0	c) no designation	0	Low quality
Schneider	1998	b) yes, record linkage / self report	0	b) potential selection bias / not stated	0	b) hospital controls	0	b) no description of source	0	Age	1	Height	1	e) no description	0	b) no	0	c) no designation	0	Low quality
Nakai	1999	b) yes, record linkage / self report	0	a) consecutive / obviously representative (all cases during specific time period)	1	c) no description	0	b) no description of source	0	None	0	None	0	e) no description	0	b) no	0	c) no designation	0	Low quality
Scalfi	1999	b) yes, record linkage / self report	0	b) potential selection bias / not stated	0	a) community controls	1	b) no description of source	0	None	0	None	0	e) no description	0	b) no	0	c) no designation	0	Low quality
Grinspoon	1996	b) yes, record linkage / self report	0	b) potential selection bias / not stated	0	c) no description	0	b) no description of source	0	None	0	None	0	e) no description	0	b) no	0	c) no designation	0	Low quality

## Sheet: S3. AN subtype meta-analysis
Supplementary Table S3. Stratified meta-analyses by anorexia nervosa (AN) subtype coparing female pre-treatment cases with healthy controls (CO).
			Number of participants		Meta-analysis				Heterogeneity
Pre-Treatment Outcome	Subtype	k	AN	CO	MD	Unit	95% CI	P value	τ2	I2	95% CI	P value	Between Q value	P value
Weight	binge-eating/purging	3	171	256	-16.54	kg	-20.17, -12.91	4.09e-19	7.3706	0.796	60.9%, 88.4%
	restricting	8	430	400	-17.52	kg	-19.47, -15.56	2.86e-69	5.1089	0.796	54%, 88.4%	4.03e-07	0.22	0.642
Height	binge-eating/purging	3	97	149	-0.01	m	-0.02, 0.01	0.464	0	0.574	0%, 78.2%
	restricting	8	387	281	-0.01	m	-0.02, 0.00	0.0817	0.0001	0.574	12%, 78.2%	0.0091	0.19	0.662
Body Mass Index	binge-eating/purging	5	229	408	-5.59	kg/m2	-7.16, -4.01	3.4e-12	2.8262	0.958	95.9%, 96.7%
	restricting	16	668	701	-6.23	kg/m2	-7.02, -5.45	3.61e-54	2.2763	0.958	93.5%, 96.7%	1.12e-87	0.52	0.472
Fat Mass	binge-eating/purging	2	166	246	-9.04	kg	-9.69, -8.4	2.86e-168
	restricting	11	537	494	-10.14	kg	-11.7, -8.58	3.82e-37	6.1387	0.879	79.1%, 92.2%	9.66e-16	1.62	0.203
Body Fat Percentage	binge-eating/purging	4	145	292	-10.28	%	-14.95, -5.61	1.6e-05	16.3925	0.917	76.7%, 94.4%
	restricting	9	412	428	-14.76	%	-17.68, -11.84	3.79e-23	16.3003	0.917	86%, 94.4%	7.28e-25	2.55	0.11
Fat-Free Mass	binge-eating/purging	3	214	389	-5.9	kg	-9.44, -2.35	0.00111	9.4184	0.944	89.9%, 96.1%	8.74e-36
	restricting	9	556	588	-5.55	kg	-7.52, -3.58	3.41e-08	8.1141	0.944	91.7%, 96.1%	8.74e-36	0.03	0.866
Bone Mineral Content	binge-eating/purging	1	48	143	-0.18	kg	-0.24, -0.12	7.39e-10
	restricting	1	70	143	-0.11	kg	-0.16, -0.06	4.39e-06				0.064	3.43	0.064
Bone Mineral Density (Whole Body)	binge-eating/purging	1	82	130	-0.02	g/cm2	-0.04, 0.01	0.148
	restricting	3	308	212	-0.16	g/cm2	-0.39, 0.08	0.184	0.0409	0.918	85.7%, 96.2%	5.47e-08	1.37	0.241
Bone Mineral Density (Lumbar Spine)	binge-eating/purging	1	82	130	-0.09	g/cm2	-0.12, -0.05	1.27e-07
	restricting	2	244	184	-0.12	g/cm2	-0.14, -0.1	4.65e-25				0.229	2.82	0.0929
Bone Mineral Density (Femoral Neck)	binge-eating/purging	1	82	130	-0.11	g/cm2	-0.14, -0.08	6.92e-11
	restricting	2	244	184	-0.1	g/cm2	-0.13, -0.08	1.48e-17				0.718	0.04	0.835
Bone Mineral Density (Hip)	binge-eating/purging	1	82	130	-0.14	g/cm2	-0.17, -0.1	3.2e-13
	restricting	1	204	130	-0.14	g/cm2	-0.17, -0.11	3.06e-20				0.836	0.04	0.836
Total Body Water	binge-eating/purging	1	84	116	-11.1	L	-12.04, -10.16	5.06e-119
	restricting	3	117	157	-5.21	L	-9.06, -1.36	0.00804	10.4277	0.97	91.5%, 98.3%	8.1e-22	8.49	0.00358
Leptin	binge-eating/purging	3	97	149	-9.58	ng/mL	-11.82, -7.34	4.92e-17	1.7869	0.911	0.0%, 94.2%
	restricting	9	384	297	-8.68	ng/mL	-11.27, -6.09	5.22e-11	13.2044	0.911	89.5%, 94.2%	3.2e-21	0.27	0.605
Testosterone	binge-eating/purging	1	5	10	-30.9	ng/dL	-63.96, 2.16	0.067
	restricting	2	50	64	-12.63	ng/dL	-22.77, -2.5	0.0145				0.585	1.07	0.3
Free Triiodothyronine	binge-eating/purging	2	15	19	-1.51	pmol/L	-3.06, 0.05	0.0572	1.1107	0.868	49.8%, 93%
	restricting	5	109	101	-1.25	pmol/L	-1.70, -0.79	8.26e-08	0.1991	0.868	74.4%, 93%	3.61e-08	0.1	0.752
Insulin-Like Growth Factor 1	binge-eating/purging	2	15	19	-58.58	ng/mL	-166.05, 48.89	0.285	4946.28	0.699	25.0%, 86.3%
	restricting	5	142	112	-110.13	ng/mL	-133.17, -87.09	7.25e-21	391.81	0.699	0.7%, 86.3%	0.00281	0.85	0.358
Cortisol	binge-eating/purging	2	15	19	111.2	nmol/L	59.15, 163.25	2.83e-05
	restricting	4	95	87	144.36	nmol/L	100.24, 188.48	1.43e-10	692.364	0.248	0.0%, 68.3%	0.248	0.91	0.341
Estradiol	binge-eating/purging	2	15	19	-37.78	pg/mL	-51.02, -24.53	2.26e-08
	restricting	6	156	135	-53.92	pg/mL	-67.23, -40.61	2.01e-15	208.202	0.863	70.7%, 92.5%	8.62e-09	2.84	0.0919
k = number of studies, MD = mean difference, CI = confidence intervall.

## Sheet: S4. Meta-regression pre-treatme
Supplementary Table S4. Meta-regression of female pre-treatment anorexia nervosa (AN) vs. healthy controls. The last column indicates if the regression coefficient was significant to a signfiicance level of 0.05.
Analysis	k	beta	95% CI	P value	Moderator	Significant
Height	20	0.00362276	0, 0.01	0.000575995	Mean FM AN pre-treatment	Significant
	20	0.00121896	0.00, 0.00	0.34039	Difference in FM: AN pre-treatment vs. CO
	18	0.00159658	0.00, 0.00	0.103268	Mean BF% AN pre-treatment
	18	0.00101882	0.00, 0.00	0.343311	Difference in BF%: AN pre-treatment vs. CO
	20	0.00104547	0.00, 0.00	0.459998	Mean FFM AN pre-treatment
	20	0.00164901	0.00, 0.00	0.329766	Difference in FFM: AN pre-treatment vs. CO
	9	-0.0757296	-0.39, 0.24	0.641499	Mean BMD whole body AN pre-treatment
	9	0.0278043	-0.05, 0.11	0.507822	Difference in BMD whole body: AN pre-treatment vs. CO
	21	-0.000235326	0.00, 0.00	0.401431	Amenorrhea percentage in AN
	11	-0.000155238	0.00, 0.00	0.100644	Percentage of medicated AN patients
	13	-0.000182329	0.00, 0.00	0.645592	Contraceptives
	26	-0.00133696	0.00, 0.00	0.0776451	Mean age in AN
	14	-0.000100138	0.00, 0.00	0.375475	Duration of illness
	7	-0.00124954	-0.05, 0.05	0.958502	Mean age at menarche in AN
	7	-0.000305589	0.00, 0.00	0.621231	Duration of amenorrhea
	17	0.00747483	-0.02, 0.03	0.590585	Patient setting: mixed
	17	0.014951	0.00, 0.03	0.0884293	Patient setting: outpatient
Body Mass Index	14	-13.726	-26.93, -0.52	0.0416676	Mean BMD whole body AN pre-treatment	Significant
	14	0.695029	-11.13, 12.52	0.908283	Difference in BMD whole body: AN pre-treatment vs. CO
	46	-0.0278678	-0.07, 0.01	0.177156	Amenorrhea percentage in AN
	24	-0.0198346	-0.04, 0	0.0560487	Percentage of medicated AN patients
	26	-0.0116954	-0.04, 0.02	0.429283	Contraceptives
	56	-0.0545701	-0.15, 0.05	0.283212	Mean age in AN
	28	-0.0123458	-0.03, 0	0.097032	Duration of illness
	7	0.407208	-2.67, 3.49	0.795397	Mean age at menarche in AN
	4	-0.421666	-1.23, 0.39	0.306135	Mean age at diagnosis in AN
	9	-0.0181703	-0.08, 0.04	0.546287	Duration of amenorrhea
	37	0.0334797	-2.18, 2.24	0.976308	Patient setting: mixed
	37	0.151121	-1.03, 1.33	0.80216	Patient setting: Outpatient
Body Fat Percentage	8	-134.527	-229.86, -39.2	0.00567791	Mean BMD whole body AN pre-treatment	Significant
	8	57.661	-19.23, 134.55	0.141614	Difference in BMD whole body: AN pre-treatment vs. CO
	36	-0.0711451	-0.18, 0.03	0.183266	Amenorrhea percentage in AN
	18	0.00825755	-0.07, 0.09	0.843586	Percentage of medicated AN patients
	24	0.0133362	-0.09, 0.12	0.800341	Contraceptives
	44	-0.209469	-0.52, 0.1	0.183451	Mean age in AN
	23	-0.0403481	-0.08, 0	0.0763289	Duration of illness
	6	1.15989	-7.91, 10.23	0.802117	Mean age at menarche in AN
	6	-0.202285	-0.49, 0.09	0.169296	Duration of amenorrhea
	34	2.44054	-2.86, 7.74	0.366529	Patient setting: mixed
	34	2.80212	-0.24, 5.84	0.0706677	Patient setting: Outpatient
	44	3.05493	0.6, 5.51	0.0145335	Body composition measurement method: DXA	Significant
	44	7.48324	-0.45, 15.42	0.0646159	Body composition measurement method: Isotope
	44	-0.53	-3.09, 2.04	0.69	Outcome type: Secondary
Extremity Body Fat Percentage	5	0.312591	0.01, 0.61	0.0411167	Amenorrhea percentage in AN	Significant
	5	-0.270455	-0.81, 0.26	0.321494	Mean age in AN
	4	-0.0405704	-0.12, 0.04	0.34596	Duration of illness
Fat Mass	12	-35.5005	-51.83, -19.17	2.03207e-05	Mean BMD whole body AN pre-treatment	Significant
	12	-5.0385	-28.26, 18.18	0.670647	Difference in BMD whole body: AN pre-treatment vs. CO
	33	-0.0380197	-0.13, 0.05	0.422465	Amenorrhea percentage in AN
	15	-0.0298881	-0.09, 0.03	0.341828	Percentage of medicated AN patients
	17	-0.00139731	-0.05, 0.05	0.954701	Contraceptives
	40	-0.149506	-0.35, 0.05	0.14074	Mean age in AN
	22	-0.016	-0.05, 0.02	0.407277	Duration of illness
	8	0.0479889	-6.05, 6.15	0.987704	Mean age at menarche in AN
	4	-1.21246	-1.86, -0.57	0.000241982	Mean age at diagnosis in AN	Significant
	9	-0.00847464	-0.19, 0.18	0.928028	Duration of amenorrhea
	23	-0.619045	-4.83, 3.59	0.773383	Patient setting: mixed
	23	1.89158	-0.25, 4.03	0.0827072	Patient setting: Outpatient
	40	1.9564	-0.43, 4.35	0.108804	Body composition measurement method: DXA
	40	3.10854	-3.39, 9.6	0.348176	Body composition measurement method: Isotope
	40	0.382457	-1.67, 2.44	0.715124	Outcome type: Secondary
Trunk Fat Mass	4	-0.0126685	-0.26, 0.23	0.919709	Mean age in AN
Fat-Free Mass	13	0.605868	-16.34, 17.55	0.944129	Mean BMD whole body AN pre-treatment
	13	9.20932	-3.33, 21.75	0.150128	Difference in BMD whole body: AN pre-treatment vs. CO
	31	-0.00564778	-0.08, 0.07	0.880518	Amenorrhea percentage in AN
	10	0.0130398	-0.1, 0.12	0.817761	Percentage of medicated AN patients
	15	-0.0568883	-0.09, -0.02	0.00313015	Percentage of contraceptives in all individuals	Significant
	37	-0.105425	-0.27, 0.06	0.221045	Mean age in AN
	20	-0.00885856	-0.03, 0.01	0.429443	Duration of illness
	7	3.30797	-0.14, 6.76	0.0603067	Mean age at menarche in AN
	8	-0.0758685	-0.24, 0.08	0.351705	Duration of amenorrhea
	22	-0.859344	-5.22, 3.5	0.699265	Patient setting: mixed
	22	-1.80022	-4.72, 1.12	0.226285	Patient setting: outpatient
	37	1.52306	-0.36, 3.41	0.112978	Body composition measurement method: DXA
	37	-6.17644	-10.74, -1.61	0.00802202	Body composition measurement method: Isotope	Significant
	37	-1.02807	-2.75, 0.7	0.242364	Outcome type: Secondary
Fat-Free Mass Percentage	8	0.0905543	-0.14, 0.32	0.436545	Amenorrhea percentage in AN
	9	-0.0240063	-0.93, 0.89	0.958759	Mean age in AN
	6	-0.00702908	-0.13, 0.12	0.912963	Duration of illness
	9	-8.27764	-14.91, -1.65	0.0144204	Body composition measurement method: DXA	Significant
	9	-1.74274	-12.37, 8.89	0.747943	Outcome type: Secondary
Total Body Water	6	1.05434	0.24, 1.87	0.0115786	Mean BMI AN pre-treatment	Significant
	6	0.830042	0.19, 1.47	0.010485	Difference in BMI: AN pre-treatment vs. CO	Significant
	5	0.598691	0.17, 1.03	0.00631009	Mean FM AN pre-treatment	Significant
	5	0.132043	-0.58, 0.85	0.717321	Difference in FM: AN pre-treatment vs. CO
	5	0.0835755	-0.41, 0.57	0.73773	Mean BF% AN pre-treatment
	5	-0.150706	-0.64, 0.34	0.546464	Difference in BF%: AN pre-treatment vs. CO
	4	0.084556	-0.7, 0.87	0.831888	Mean FFM AN pre-treatment
	4	0.47534	0.16, 0.79	0.00346315	Difference in FFM: AN pre-treatment vs. CO	Significant
	4	-0.00498168	-0.1, 0.09	0.91465	Amenorrhea percentage in AN
	6	-0.0065353	-0.33, 0.32	0.96832	Mean age in AN
Bone Mineral Content (Whole Body)	5	0.1166	0.04, 0.20	0.00381031	Mean BMI AN pre-treatment	Significant
	5	0.0721711	0.03, 0.12	0.00250557	Difference in BMI: AN pre-treatment vs. CO	Significant
	5	0.0512386	0.01, 0.09	0.0183357	Mean FM AN pre-treatment	Significant
	5	0.0364136	0.01, 0.06	0.00230102	Difference in FM: AN pre-treatment vs. CO	Significant
	4	-0.00165951	-0.01, 0.01	0.682687	Mean BF% AN pre-treatment
	4	0.00451978	-0.01, 0.02	0.428522	Difference in BF%: AN pre-treatment vs. CO
	6	0.0227103	0.00, 0.04	0.0189306	Mean FFM AN pre-treatment	Significant
	6	0.00671502	-0.03, 0.05	0.750979	Difference in FFM: AN pre-treatment vs. CO
	6	0.00554053	0, 0.01	0.125736	Mean age in AN
	4	0.000331455	0, 0	0.539112	Duration of illness
Bone Mineral Density (Femoral Neck)	11	0.0220906	-0.02, 0.07	0.342038	Mean BMI AN pre-treatment
	11	0.0154729	-0.01, 0.04	0.154306	Difference in BMI: AN pre-treatment vs. CO
	8	0.0144708	0, 0.03	0.12375	Mean FM AN pre-treatment
	8	0.00751785	0, 0.01	0.023988	Difference in FM: AN pre-treatment vs. CO	Significant
	7	0.0136479	-0.01, 0.04	0.28441	Mean BF% AN pre-treatment
	7	0.00724133	-0.01, 0.02	0.270525	Difference in BF%: AN pre-treatment vs. CO
	10	-0.00321434	-0.02, 0.02	0.745992	Mean FFM AN pre-treatment
	10	0.00387435	-0.02, 0.03	0.759306	Difference in FFM: AN pre-treatment vs. CO
	10	-0.00326132	-0.02, 0.01	0.609778	Amenorrhea percentage in AN
	7	0.0031265	0, 0.01	0.373588	Contraceptives
	11	-0.00661697	-0.02, 0	0.15243	Mean age in AN
	8	-0.000538291	0, 0	0.471002	Duration of illness
	4	0.00895468	0, 0.02	0.0347064	Duration of amenorrhea	Significant
	4	-0.119025	-0.19, -0.05	0.000764771	Patient setting: Outpatient	Significant
Bone Mineral Density (Hip)	7	0.00999984	-0.02, 0.04	0.434332	Mean BMI AN pre-treatment
	7	0.0227123	0, 0.05	0.0807383	Difference in BMI: AN pre-treatment vs. CO
	6	0.00180764	-0.01, 0.01	0.785991	Mean FM AN pre-treatment
	6	0.000515558	-0.01, 0.01	0.897538	Difference in FM: AN pre-treatment vs. CO
	5	0.000979151	-0.01, 0.02	0.903921	Mean BF% AN pre-treatment
	5	0.00906145	-0.01, 0.03	0.357919	Difference in BF%: AN pre-treatment vs. CO
	6	0.00789413	0.00, 0.02	0.160396	Mean FFM AN pre-treatment
	6	0.00699242	0.00, 0.02	0.0885249	Difference in FFM: AN pre-treatment vs. CO
	6	0.000498943	0.00, 0.00	0.253533	Amenorrhea percentage in AN
	3	-1.83839e-05	0.00, 0.00	0.967295	Percentage of medicated AN patients
	5	-0.000204548	0.00, 0.00	0.919033	Contraceptives
	7	-0.00472878	-0.01, 0.00	0.0258298	Mean age in AN	Significant
	5	-0.000693937	-0.001, 0.00	0.0486595	Duration of illness	Significant
	4	-0.234254	-0.53, 0.06	0.116636	Mean age at menarche in AN
	4	-0.000160987	0.00, 0.00	0.910032	Duration of amenorrhea
Bone Mineral Density (Lumbar Spine)	12	0.0348973	0, 0.07	0.0335233	Mean BMI AN pre-treatment	Significant
	12	0.027224	0.01, 0.04	3.90506e-05	Difference in BMI: AN pre-treatment vs. CO	Significant
	9	0.0112187	-0.01, 0.03	0.190376	Mean FM AN pre-treatment
	9	0.00757758	0, 0.01	0.0366585	Difference in FM: AN pre-treatment vs. CO	Significant
	8	0.00904496	0.00, 0.02	0.109998	Mean BF% AN pre-treatment
	8	0.00916562	0.00, 0.01	0.0011821	Difference in BF%: AN pre-treatment vs. CO	Significant
	10	0.00642792	-0.01, 0.02	0.493079	Mean FFM AN pre-treatment
	10	0.0168624	0, 0.04	0.10775	Difference in FFM: AN pre-treatment vs. CO
	12	-0.000769564	0, 0	0.522373	Amenorrhea percentage in AN
	7	9.34598e-05	0, 0	0.836963	Percentage of medicated AN patients
	8	0.000563412	0.00, 0.00	0.588928	Contraceptives
	12	-0.00942023	-0.02, 0	0.0029722	Mean age in AN	Significant
	7	-0.00131776	-0.001, 0.00	0.0201476	Duration of illness	Significant
	4	-0.110314	-0.31, 0.09	0.281254	Mean age at menarche in AN
Bone Mineral Density (Whole Body)	14	-0.00436542	-0.04, 0.03	0.801195	Mean BMI AN pre-treatment
	14	0.00424415	-0.02, 0.02	0.679291	Difference in BMI: AN pre-treatment vs. CO
	12	-0.010527	-0.03, 0.01	0.340485	Mean FM AN pre-treatment
	12	-0.00160007	-0.01, 0.01	0.769748	Difference in FM: AN pre-treatment vs. CO
	8	0.00341831	-0.01, 0.01	0.44514	Mean BF% AN pre-treatment
	8	0.00417824	0, 0.01	0.104911	Difference in BF%: AN pre-treatment vs. CO
	13	-0.00247801	-0.02, 0.01	0.758628	Mean FFM AN pre-treatment
	13	0.0180103	0, 0.04	0.0569916	Difference in FFM: AN pre-treatment vs. CO
	13	-0.000689284	0, 0	0.662072	Amenorrhea percentage in AN
	6	0.000116303	0, 0	0.879433	Percentage of medicated AN patients
	8	0.000931579	0, 0	0.381549	Contraceptives
	15	-0.00491447	-0.01, 0	0.198644	Mean age in AN
	9	-0.000483947	0, 0	0.56235	Duration of illness
	5	0.282006	-0.36, 0.93	0.391807	Mean age at menarche in AN
	5	0.00242945	-0.02, 0.02	0.80878	Duration of amenorrhea
	5	-0.154676	-0.43, 0.12	0.263759	Patient setting: Outpatient
	15	-0.0127944	-0.1, 0.08	0.776095	Outcome type: Secondary
Biochemistry
Leptin	18	0.901343	-0.60, 2.41	0.240687	Mean BMI AN pre-treatment
	18	1.48471	0.22, 2.75	0.0210632	Difference in BMI: AN pre-treatment vs. CO	Significant
	9	0.661012	-0.34, 1.66	0.194195	Mean FM AN pre-treatment
	9	0.803675	0.27, 1.34	0.00303386	Difference in FM: AN pre-treatment vs. CO	Significant
	14	-0.0353918	-0.54, 0.47	0.8903	Mean BF% AN pre-treatment
	14	0.303338	-0.22, 0.82	0.253559	Difference in BF%: AN pre-treatment vs. CO
	6	-0.301022	-1.90, 1.30	0.71248	Mean FFM AN pre-treatment
	6	0.540888	-0.81, 1.89	0.431676	Difference in FFM: AN pre-treatment vs. CO
	5	-43.3704	-86.81, 0.07	0.0503755	Mean BMD whole body AN pre-treatment
	5	-15.8036	-42.44, 10.83	0.244859	Difference in BMD whole body: AN pre-treatment vs. CO
	18	0.0300911	-0.17, 0.23	0.766	Amenorrhea percentage in AN
	13	0.00408134	-0.1, 0.10	0.936635	Percentage of medicated AN patients
	14	-0.0170669	-0.07, 0.04	0.560962	Contraceptives
	19	-0.165489	-0.85, 0.52	0.634318	Mean age in AN
	7	-0.0543861	-0.18, 0.07	0.406795	Duration of illness
	12	4.64572	0.13, 9.16	0.0437046	Patient setting: Outpatient	Significant
	19	2.77369	-0.95, 6.50	0.144621	Blood sample: Serum
Ghrelin	4	-43.6869	-123.84, 36.46	0.285389	Mean BMI AN pre-treatment
	4	-9.57763	-77.94, 58.78	0.783629	Difference in BMI: AN pre-treatment vs. CO
	4	-26.8815	-86.12, 32.36	0.373811	Mean age in AN
	4	37.8819	-217.27, 293.04	0.771059	Patient setting: Outpatient
	4	-173.114	-241.27, -104.96	6.4111e-07	Blood sample: Serum	Significant
Fasting Glucose	7	1.833	-2.86, 6.53	0.444233	Mean BMI AN pre-treatment
	7	1.25236	-2.13, 4.63	0.467368	Difference in BMI: AN pre-treatment vs. CO
	6	-0.147502	-2.09, 1.80	0.881716	Mean BF% AN pre-treatment
	6	-0.872944	-2.15, 0.40	0.179615	Difference in BF%: AN pre-treatment vs. CO
	4	-0.0120603	-0.10, 0.08	0.790375	Percentage of medicated AN patients
	7	0.70987	-3.71, 5.13	0.753116	Mean age in AN
	5	-10.5205	-18.96, -2.08	0.014597	Patient setting: Outpatient	Significant
	7	-3.36295	-13.31, 6.58	0.507521	Blood sample: Serum
Fasting Insulin	8	-3.27046	-20.5, 13.96	0.709816	Mean BMI AN pre-treatment
	8	-9.43918	-19.76, 0.88	0.0731069	Difference in BMI: AN pre-treatment vs. CO
	4	-4.55671	-15.44, 6.32	0.411787	Mean FM AN pre-treatment
	4	0.785432	-7.68, 9.25	0.855756	Difference in FM: AN pre-treatment vs. CO
	7	2.64596	-2.99, 8.28	0.357184	Mean BF% AN pre-treatment
	7	0.286356	-3.48, 4.05	0.88139	Difference in BF%: AN pre-treatment vs. CO
	7	-0.0203689	-0.90, 0.86	0.963796	Amenorrhea percentage in AN
	4	-0.0252985	-0.67, 0.62	0.938853	Percentage of medicated AN patients
	5	-0.0888651	-0.48, 0.30	0.65233	Contraceptives
	9	1.61469	-3.02, 6.24	0.494244	Mean age in AN
	6	11.5	-21.08, 44.08	0.489041	Patient setting: Outpatient
	9	-4.80921	-35.01, 25.39	0.754944	Outcome type: Secondary
	8	-14.4527	-63.62, 34.71	0.564514	Blood sample: Serum
Estradiol	9	-8.82169	-19.12, 1.48	0.0933164	Mean BMI AN pre-treatment
	9	-5.71577	-16.90, 5.47	0.316483	Difference in BMI: AN pre-treatment vs. CO
	7	-2.84398	-11.17, 5.48	0.503327	Mean FM AN pre-treatment
	7	1.43966	-4.25, 7.13	0.619806	Difference in FM: AN pre-treatment vs. CO
	7	-1.60276	-3.66, 0.45	0.126303	Mean BF% AN pre-treatment
	7	-2.03367	-4.24, 0.18	0.0712725	Difference in BF%: AN pre-treatment vs. CO
	4	-9.7098	-12.56, -6.86	2.55738e-11	Mean FFM AN pre-treatment	Significant
	4	8.69428	1.23, 16.16	0.0224047	Difference in FFM: AN pre-treatment vs. CO	Significant
	9	-1.14272	-8.25, 5.97	0.752722	Amenorrhea percentage in AN
	10	-0.904914	-5.6, 3.79	0.705796	Mean age in AN
	4	0.543192	0.13, 0.95	0.00922348	Duration of illness	Significant
	7	-29.2251	-37.64, -20.81	1.00805e-11	Patient setting: Outpatient	Significant
	10	6.86006	-47.77, 61.49	0.805589	Blood sample: Plasma
	10	-1.88356	-52.67, 48.91	0.942055	Blood sample: Serum
Free Triiodothyronine	8	0.241363	-0.13, 0.61	0.197016	Mean BMI AN pre-treatment
	8	0.301907	0.16, 0.44	3.09911e-05	Difference in BMI: AN pre-treatment vs. CO	Significant
	4	0.0288294	-0.49, 0.55	0.914098	Mean FM AN pre-treatment
	4	0.14319	0.06, 0.23	0.00120601	Difference in FM: AN pre-treatment vs. CO	Significant
	7	-0.137685	-0.28, 0.00	0.0495965	Mean BF% AN pre-treatment	Significant
	7	0.0624014	-0.12, 0.24	0.494888	Difference in BF%: AN pre-treatment vs. CO
	8	0.00686555	-0.02, 0.03	0.573514	Amenorrhea percentage in AN
	7	-0.00564615	-0.02, 0.01	0.389195	Percentage of medicated AN patients
	8	-0.0466767	-0.27, 0.18	0.684419	Mean age in AN
	8	0.162217	-0.55, 0.87	0.653659	Blood sample: Serum
Insulin-Like Growth Factor 1	9	4.53519	-16.02, 25.09	0.665407	Mean BMI AN pre-treatment
	9	1.7514	-19.06, 22.56	0.868974	Difference in BMI: AN pre-treatment vs. CO
	4	-5.76748	-23.08, 11.54	0.51372	Mean FM AN pre-treatment
	4	-0.669473	-18.11, 16.77	0.940012	Difference in FM: AN pre-treatment vs. CO
	7	3.12009	-1.54, 7.78	0.189094	Mean BF% AN pre-treatment
	7	4.5677	0.27, 8.87	0.0372758	Difference in BF%: AN pre-treatment vs. CO	Significant
	9	14.9462	9.03, 20.86	7.31472e-07	Mean age in AN	Significant
	6	-40.2184	-67.40, -13.04	0.0037294	Patient setting: Outpatient	Significant
	9	-47.8887	-127.91, 32.14	0.24084	Blood sample: Plasma
	9	-41.0211	-116.51, 34.46	0.28682	Blood sample: Serum
Cortisol	7	6.55548	-104.08, 117.19	0.907548	Mean BMI AN pre-treatment
	7	18.1164	-35.97, 72.2	0.511484	Difference in BMI: AN pre-treatment vs. CO
	4	87.1346	3.80, 170.47	0.0404305	Mean FM AN pre-treatment	Significant
	4	13.2934	-23.18, 49.77	0.475005	Difference in FM: AN pre-treatment vs. CO
	7	0.8358	-19.37, 21.05	0.935396	Mean BF% AN pre-treatment
	7	-5.30828	-45.74, 35.13	0.796948	Difference in BF%: AN pre-treatment vs. CO
	7	2.04161	-0.71, 4.79	0.14553	Amenorrhea percentage in AN
	7	-9.13611	-43.97, 25.69	0.607182	Mean age in AN
	6	31.3296	-61.89, 124.55	0.510095	Blood sample: Serum
AN = anorexia nervosa, BF% = body fat percetage, CO = control group, FFM = fat-free mass, FM = fat mass, k = number of studies, beta = regression coefficient, 95% CI = 95% confidence interval.

## Sheet: S5. Meta-regression post-treatm
Supplementary Table S5. Meta-regression of female post-treatment anorexia nervosa (AN) vs. healthy controls. The last column indicates if the regression coefficient was significant to a signfiicance level of 0.05.
Analysis	k	beta	95% CI	P value	Moderator	Significant
Body Mass Index	18	0.620572	-0.26, 1.51	0.169245	Mean BMI AN pre-treatment
	18	0.861922	0.40, 1.33	0.000265032	Difference in BMI: AN pre-treatment vs. CO	Significant
	13	0.0803925	-0.67, 0.84	0.834625	Mean FM AN pre-treatment
	13	0.828645	0.18, 1.48	0.0126396	Difference in FM: AN pre-treatment vs. CO	Significant
	15	-0.118334	-0.43, 0.19	0.455398	Mean BF% AN pre-treatment
	15	0.0833968	-0.18, 0.34	0.528791	Difference in BF%: AN pre-treatment vs. CO
	11	-0.384633	-0.89, 0.12	0.137729	Mean FFM AN pre-treatment
	11	0.210457	-0.30, 0.72	0.417087	Difference in FFM: AN pre-treatment vs. CO
	18	0.849722	0.35, 1.35	0.000861345	Difference in BMI: AN pre-post-treatment	Significant
	13	0.808824	0.49, 1.13	7.02921e-07	Difference in FM: AN pre-post-treatment	Significant
	13	0.336625	0.23, 0.44	7.02617e-10	Difference in BF%: AN pre-post-treatment	Significant
	11	0.212894	-0.35, 0.78	0.460099	Difference in FFM: AN pre-post-treatment
	14	-0.175288	-0.31, -0.04	0.012077	Amenorrhea percentage in AN	Significant
	7	-0.0253415	-0.07, 0.02	0.25834	Percentage of medicated AN patients
	8	-0.0144682	-0.09, 0.06	0.718583	Contraceptives
	18	0.0171506	-0.22, 0.26	0.889303	Mean age in AN
	8	0.0104473	-0.02, 0.04	0.514208	Duration of illness
	15	0.612176	-2.64, 3.87	0.712282	Patient setting: Outpatient
	16	0.0648447	0.00, 0.13	0.0504067	Follow-up period of treatment
Body Fat Percentage	13	-0.145306	-3.82, 3.52	0.938146	Mean BMI AN pre-treatment
	13	2.67148	-0.08, 5.42	0.0568269	Difference in BMI: AN pre-treatment vs. CO
	10	-1.37565	-2.32, -0.43	0.00428746	Mean FM AN pre-treatment	Significant
	10	1.16085	-0.07, 2.39	0.0648943	Difference in FM: AN pre-treatment vs. CO
	14	-0.187946	-1.04, 0.66	0.665155	Mean BF% AN pre-treatment
	14	0.529793	-0.14, 1.20	0.119986	Difference in BF%: AN pre-treatment vs. CO
	9	-0.488795	-1.30, 0.33	0.240337	Mean FFM AN pre-treatment
	9	-0.70738	-1.91, 0.49	0.24863	Difference in FFM: AN pre-treatment vs. CO
	10	-0.256778	-0.49, -0.02	0.0342862	Amenorrhea percentage in AN	Significant
	6	0.0393336	-0.11, 0.18	0.595312	Contraceptives
	14	0.0725267	-0.46, 0.61	0.791137	Mean age in AN
	8	0.0127053	-0.04, 0.07	0.645569	Duration of illness
	13	-1.05497	-9.03, 6.92	0.795409	Patient setting: Outpatient
	14	6.39404	1.98, 10.81	0.00452541	Body composition measurement method: DXA	Significant
	14	-6.54951	-13.22, 0.12	0.0543466	Outcome type: Secondary
	12	0.204073	-0.09, 0.50	0.178047	Follow-up period of treatment
Extremity Body Fat Percentage	5	1.40905	0.64, 2.18	0.000334649	Mean FM AN pre-treatment	Significant
	5	4.15539	2.13, 6.18	5.97199e-05	Difference in FM: AN pre-treatment vs. CO	Significant
	4	0.334483	-0.10, 0.77	0.13221	Mean BF% AN pre-treatment
	4	0.206425	-0.52, 0.93	0.577519	Difference in BF%: AN pre-treatment vs. CO
	5	0.31678	0.02, 0.62	0.0378706	Amenorrhea percentage in AN	Significant
	5	-0.2803	-0.84, 0.28	0.329903	Mean age in AN
	4	-0.0425636	-0.13, 0.05	0.346059	Duration of illness
	5	0.0933321	0.04, 0.15	0.000976476	Follow-up period of treatment	Significant
Fat Mass	15	-0.381101	-1.21, 0.44	0.365218	Mean FM AN pre-treatment
	15	0.646853	-0.23, 1.52	0.147602	Difference in FM: AN pre-treatment vs. CO
	11	-0.222814	-0.75, 0.3	0.405011	Mean BF% AN pre-treatment
	11	0.170286	-0.51, 0.85	0.621802	Difference in BF%: AN pre-treatment vs. CO
	10	-0.822221	-2.18, 0.53	0.234064	Mean FFM AN pre-treatment
	14	-0.227325	-0.40, -0.05	0.0118312	Amenorrhea percentage in AN	Significant
	4	-0.018506	-0.08, 0.05	0.579988	Percentage of medicated AN patients
	6	-0.0422355	-0.09, 0.01	0.0925108	Contraceptives
	15	0.16261	-0.13, 0.45	0.269488	Mean age in AN
	8	0.0332394	0.00, 0.06	0.0287971	Duration of illness	Significant
	11	3.97073	-2.26, 10.2	0.211322	Patient setting: Outpatient
	15	2.51557	-0.18, 5.22	0.0678309	Body composition measurement method: DXA
	15	-1.14001	-5.37, 3.09	0.597343	Outcome type: Secondary
	14	-0.0272694	-0.09, 0.03	0.380957	Follow-up period of treatment
Fat-Free Mass	10	-0.130341	-0.84, 0.58	0.719101	Mean FM AN pre-treatment
	10	-0.0347559	-0.79, 0.72	0.928502	Difference in FM: AN pre-treatment vs. CO
	11	-0.0649062	-0.33, 0.20	0.634513	Mean BF% AN pre-treatment
	11	-0.00733526	-0.20, 0.18	0.940157	Difference in BF%: AN pre-treatment vs. CO
	12	-0.0701834	-0.40, 0.26	0.675342	Mean FFM AN pre-treatment
	12	0.2864	0.05, 0.53	0.0193254	Difference in FFM: AN pre-treatment vs. CO	Significant
	11	-0.0851552	-0.19, 0.02	0.110956	Amenorrhea percentage in AN
	4	-0.057957	-0.13, 0.01	0.107238	Percentage of contraceptives in all individuals
	12	-0.00988563	-0.17, 0.15	0.903535	Mean age in AN
	6	0.00295049	-0.01, 0.02	0.70985	Duration of illness
	10	0.731124	-3.18, 4.64	0.714081	Patient setting: outpatient
	12	0.77019	-0.67, 2.21	0.294741	Body composition measurement method: DXA
	11	0.0451502	-0.01, 0.10	0.0838968	Follow-up period of treatment
Leptin	5	0.51099	-3.22, 4.24	0.788488	Mean BMI AN pre-treatment
	5	0.862442	-1.70, 3.43	0.50949	Difference in BMI: AN pre-treatment vs. CO
	5	1.7683	-1.83, 5.36	0.335138	Mean BMI AN post-treatment
	5	1.28302	-0.99, 3.55	0.267962	Difference in BMI: AN post-treatment vs. CO
	5	1.26196	-2.46, 4.99	0.50678	Difference in BMI: AN pre-post-treatment
	5	-0.0340403	-0.14, 0.07	0.535738	Percentage of medicated AN patients
	5	-1.07267	-4.08, 1.93	0.484377	Mean age in AN
	4	0.808077	-9.83, 11.45	0.88166	Patient setting: Outpatient
	4	0.29664	-0.15, 0.75	0.19554	Follow-up period of treatment
	5	-1.85642	-9.7, 5.98	0.642634	Blood sample: Serum
AN = anorexia nervosa, BF% = body fat percetage, CO = control group, FFM = fat-free mass, FM = fat mass, k = number of studies, beta = regression coefficient, 95% CI = 95% confidence interval.

## Sheet: S6. Meta-regression pre-post-tr
Supplementary Table S6. Meta-regression of change over time comparing females with anorexia nervosa (AN) pre-treatment with post-treatment. The last column indicates if the regression coefficient was significant to a signfiicance level of 0.05.
Analysis	k	beta	95% CI	P value	Moderator	Significant
Body Mass Index	18	-0.651812	-1.25, -0.05	0.0335083	Mean BMI AN pre-treatment	Significant
	13	-0.455379	-0.87, -0.04	0.0304023	Mean FM AN pre-treatment	Significant
	15	-0.227737	-0.42, -0.03	0.0213974	Mean BF% AN pre-treatment	Significant
	11	-0.474871	-0.81, -0.14	0.00582079	Mean FFM AN pre-treatment	Significant
	14	-0.0574824	-0.16, 0.05	0.292217	Amenorrhea percentage in AN
	7	0.0158381	-0.01, 0.04	0.271205	Percentage of medicated AN patients
	8	-0.032428	-0.08, 0.01	0.176686	Contraceptives
	18	0.00645856	-0.17, 0.18	0.943339	Mean age in AN
	8	0.0105383	-0.02, 0.04	0.460097	Duration of illness
	15	0.87113	-1.37, 3.11	0.445704	Patient setting: Outpatient
	18	0.631992	-0.74, 2.01	0.36799	Body composition measurement method: DXA
	18	-0.446317	-2.23, 1.33	0.623001	Outcome type: Secondary
	16	0.0403014	-0.01, 0.09	0.127801	Follow-up period of treatment
Body Fat Percentage	10	-0.37157	-0.68, -0.07	0.0169135	Amenorrhea percentage in AN	Significant
	6	-0.0971216	-0.32, 0.13	0.39212	Contraceptives
	14	-0.084229	-0.62, 0.45	0.756827	Mean age in AN
	8	-0.0115731	-0.1, 0.08	0.79938	Duration of illness
	13	-1.13902	-8.58, 6.3	0.764185	Patient setting: Outpatient
	14	6.60995	2.49, 10.73	0.00167477	Body composition measurement method: DXA	Significant
	14	-6.56371	-13.35, 0.22	0.0579699	Outcome type: Secondary
	12	0.0806858	-0.26, 0.42	0.646009	Follow-up period of treatment
Extremity Body Fat Percentage	5	0.0955773	-0.86, 1.05	0.84472	Mean FM AN pre-treatment
	4	0.0450766	-0.49, 0.58	0.868575	Mean BF% AN pre-treatment
	5	0.0168652	-0.23, 0.27	0.895362	Amenorrhea percentage in AN
	5	0.0025119	-0.3, 0.3	0.986844	Mean age in AN
	4	-0.000726522	-0.04, 0.04	0.971424	Duration of illness
	5	0.00773999	-0.06, 0.07	0.810551	Follow-up period of treatment
Fat Mass	14	-0.197618	-0.36, -0.03	0.017941	Amenorrhea percentage in AN	Significant
	4	0.00543507	-0.04, 0.05	0.82637	Percentage of medicated AN patients
	6	-0.075745	-0.11, -0.04	5.00339e-05	Contraceptives	Significant
	15	0.145052	-0.12, 0.41	0.280253	Mean age in AN
	8	0.0285513	-0.01, 0.07	0.162896	Duration of illness
	11	1.44907	-3, 5.9	0.523646	Patient setting: Outpatient
	15	1.03203	-1.65, 3.72	0.451471	Body composition measurement method: DXA
	15	-0.1672	-4.05, 3.72	0.93277	Outcome type: Secondary
	14	-0.0558069	-0.11, 0	0.0449288	Follow-up period of treatment	Significant
Trunk Body Fat Percentage	4	-1.97316	-6.08, 2.13	0.345928	Mean BMI AN pre-treatment
	6	-1.02696	-1.77, -0.29	0.00653162	Mean FM AN pre-treatment	Significant
	5	-0.126546	-0.55, 0.3	0.559363	Mean BF% AN pre-treatment
	4	-0.606265	-3.6, 2.38	0.690972	Mean FFM AN pre-treatment
	6	-0.196519	-0.46, 0.07	0.141087	Amenorrhea percentage in AN
	6	0.207086	-0.23, 0.64	0.348544	Mean age in AN
	5	0.0284191	-0.04, 0.1	0.412149	Duration of illness
	6	-0.0834158	-0.14, -0.03	0.002084	Follow-up period of treatment	Significant
Fat-Free Mass	11	0.055053	-0.13, 0.24	0.55648	Amenorrhea percentage in AN
	4	-0.00615125	-0.08, 0.07	0.872629	Percentage of contraceptives in all individuals
	12	0.0266783	-0.23, 0.28	0.838443	Mean age in AN
	6	0.0180568	0, 0.04	0.100775	Duration of illness
	10	3.19416	-2.34, 8.73	0.25777	Patient setting: outpatient
	12	-1.20372	-3.7, 1.29	0.343901	Body composition measurement method: DXA
	11	0.0373916	-0.06, 0.13	0.428978	Follow-up period of treatment
Fat-Free Mass Percentage	5	0.00302115	-0.85, 0.86	0.994468	Amenorrhea percentage in AN
	6	0.0339277	-0.85, 0.91	0.939776	Mean age in AN
	4	0.027137	-0.16, 0.22	0.778758	Duration of illness
	6	-3.31782	-13.89, 7.26	0.538616	Body composition measurement method: DXA
	6	-0.27775	-1.2, 0.64	0.554956	Follow-up period of treatment
Biochemistry
Fasting Insulin	3	18.1914	-41.23, 77.61	0.548499	Mean age in AN
Leptin	5	0.733161	-0.73, 2.2	0.326607	Mean BMI AN pre-treatment
	5	-0.0214442	-0.06, 0.02	0.307692	Percentage of medicated AN patients
	5	-0.524842	-1.98, 0.93	0.480133	Mean age in AN
	4	-0.738019	-5.91, 4.43	0.779752	Patient setting: Outpatient
	5	-1.54118	-5.69, 2.61	0.466742	Body composition measurement method: DXA
	5	-3.23011	-6.79, 0.33	0.0750954	Outcome type: Secondary
	4	0.101493	-0.14, 0.34	0.406598	Follow-up period of treatment
	5	0.0943937	-3.75, 3.94	0.961635	Blood sample: Serum
AN = anorexia nervosa, BF% = body fat percetage, CO = control group, FFM = fat-free mass, FM = fat mass, k = number of studies, beta = regression coefficient, 95% CI = 95% confidence interval.

## Sheet: S7. Meta-regression weight-reco
Supplementary Table S7. Meta-regression of weight-recovered females with anorexia nervosa (AN) compared with healthy controls. The last column indicates if the regression coefficient was significant to a signfiicance level of 0.05.
Analysis	k	beta	95% CI	P value	Moderator	Significant
Fat-Free Mass	5	-0.514737	-1.19, 0.16	0.13668	Mean BMI AN pre-treatment
	5	-1.11599	-2.66, 0.43	0.155939	Difference in BMI: AN pre-treatment vs. CO
	5	-0.50522	-3.04, 2.03	0.69647	Mean FM AN pre-treatment
	5	-0.700105	-2.2, 0.8	0.36008	Difference in FM: AN pre-treatment vs. CO
	6	-0.000238573	-0.94, 0.93	0.999601	Mean BF% AN pre-treatment
	6	-0.102089	-0.24, 0.04	0.153512	Difference in BF%: AN pre-treatment vs. CO
	6	-0.0886363	-0.25, 0.08	0.294412	Mean FFM AN pre-treatment
	6	-0.107033	-0.81, 0.59	0.764426	Difference in FFM: AN pre-treatment vs. CO
	5	0.264601	-0.07, 0.6	0.123505	Difference in BMI: AN pre-post-treatment
	5	1.46978	-1.04, 3.98	0.251365	Difference in FM: AN pre-post-treatment
	6	0.067501	-0.04, 0.17	0.20409	Difference in BF%: AN pre-post-treatment
	6	0.329238	-0.16, 0.82	0.188479	Difference in FFM: AN pre-post-treatment
	7	-0.00636139	-0.05, 0.03	0.74831	Amenorrhea percentage in AN
	9	0.0539483	-0.1, 0.21	0.499188	Mean age in AN
	6	0.00710746	-0.01, 0.03	0.473793	Duration of illness
	6	0.260001	-3.3, 3.82	0.886109	Patient setting: outpatient
	9	0.762242	-0.27, 1.79	0.146668	Body composition measurement method: DXA
	9	0.529813	-1.12, 2.18	0.52934	Outcome type: Secondary
	5	0.13792	-0.08, 0.36	0.213778	Follow-up period of treatment
AN = anorexia nervosa, BF% = body fat percetage, CO = control group, FFM = fat-free mass, FM = fat mass, k = number of studies, beta = regression coefficient, 95% CI = 95% confidence interval.
